# Supplementary material for: 4-(Cyclo­propane­carboxamido)­benzoic acid
Source: Acta Crystallogr Sect E Struct Rep Online. 2012 Sep 29;68(Pt 10):o3029. doi: 10.1107/S1600536812038196 (PMC3470383; doi:10.1107/S1600536812038196)
Supplement: Supplementary file 1 [file e-68-o3029-sup1.cif]

##############################################################################
#                                                                            #
# This CIF contains the data in a paper accepted for publication in          #
# Acta Crystallographica Section E. It conforms to the requirements of       #
# Notes for Authors for Acta Crystallographica Section E, and has been       #
# peer reviewed under the auspices of the IUCr Commission on Journals.       #
#                                                                            #
# Full details of the Crystallographic Information File format               #
# are given in the paper "The Crystallographic Information File (CIF):       #
# a New Standard Archive File for Crystallography" by S. R. Hall, F. H.      #
# Allen and I. D. Brown [Acta Cryst. (1991), A47, 655-685].                  #
#                                                                            #
# The current version of the core CIF dictionary is obtainable from          #
# ftp://ftp.iucr.org/pub/cif_core.dic.                                       #
#                                                                            #
# Software is freely available for graphical display of the structure(s)     #
# in this CIF. For information consult the CIF software page                 #
# http://www.iucr.org/resources/cif/software.                                #
#                                                                            #
# This file may be used for bona fide research purposes within the           #
# scientific community so long as proper attribution is given to the journal # 
# article from which it was obtained.                                        #
#                                                                            #
##############################################################################
data_I
_audit_creation_method     SHELXL-97
_chemical_name_systematic
;
4-(Cyclopropanecarboxamido)benzoic acid
;
_chemical_name_common     ?
_chemical_formula_moiety     'C11 H11 N O3'
_chemical_formula_sum     'C11 H11 N O3'
_chemical_formula_iupac     'C11 H11 N O3'
_chemical_formula_weight     205.21
_chemical_melting_point     ?
_symmetry_cell_setting     monoclinic
_symmetry_space_group_name_H-M     'P 21/n'
_symmetry_space_group_name_Hall     '-P 2yn'
loop_
    _symmetry_equiv_pos_as_xyz
    'x, y, z'
    '-x+1/2, y+1/2, -z+1/2'
    '-x, -y, -z'
    'x-1/2, -y-1/2, z-1/2'
_cell_length_a     13.2429(14)
_cell_length_b     4.7704(5)
_cell_length_c     16.7983(18)
_cell_angle_alpha     90.00
_cell_angle_beta     111.227(2)
_cell_angle_gamma     90.00
_cell_volume     989.21(18)
_cell_formula_units_Z     4
_cell_measurement_reflns_used     2486
_cell_measurement_theta_min     4.886
_cell_measurement_theta_max     56.099
_cell_measurement_temperature     293(2)
_exptl_crystal_description     prismatic
_exptl_crystal_colour     colorless
_exptl_crystal_size_max     0.312
_exptl_crystal_size_mid     0.211
_exptl_crystal_size_min     0.165
_exptl_crystal_density_diffrn     1.378
_exptl_crystal_density_meas     ?
_exptl_crystal_density_method     'not measured'
_exptl_crystal_F_000     432
_exptl_absorpt_coefficient_mu     0.101
_exptl_absorpt_correction_type     multi-scan
_exptl_absorpt_process_details     '(SADABS; Bruker, 2003)'
_exptl_absorpt_correction_T_min     0.78885
_exptl_absorpt_correction_T_max     1.00000
_exptl_special_details
;
;
_diffrn_ambient_temperature     293(2)
_diffrn_radiation_type     MoK\a
_diffrn_radiation_wavelength     0.71073
_diffrn_radiation_source     'fine-focus sealed tube'
_diffrn_radiation_monochromator     graphite
_diffrn_measurement_device_type     'Bruker SMART CCD area-detector'
_diffrn_measurement_method     '\f and \w scans'
_diffrn_detector_area_resol_mean     ?
_diffrn_reflns_number     5558
_diffrn_reflns_av_R_equivalents     0.0217
_diffrn_reflns_av_sigmaI/netI     0.0257
_diffrn_reflns_theta_min     2.44
_diffrn_reflns_theta_max     26.00
_diffrn_reflns_theta_full     26.00
_diffrn_measured_fraction_theta_max     0.998
_diffrn_measured_fraction_theta_full     0.998
_diffrn_reflns_limit_h_min     -16
_diffrn_reflns_limit_h_max     16
_diffrn_reflns_limit_k_min     -5
_diffrn_reflns_limit_k_max     5
_diffrn_reflns_limit_l_min     -20
_diffrn_reflns_limit_l_max     15
_diffrn_standards_number     0
_diffrn_standards_interval_count     .
_diffrn_standards_interval_time     .
_diffrn_standards_decay_%     ?
_refine_special_details
;
Refinement of F^2^ against ALL reflections.  The weighted R-factor wR and
 goodness of fit S are based on F^2^, conventional R-factors R are based
 on F, with F set to zero for negative F^2^. The threshold expression of
 F^2^ > 2sigma(F^2^) is used only for calculating R-factors(gt) etc. and is
 not relevant to the choice of reflections for refinement.  R-factors based
 on F^2^ are statistically about twice as large as those based on F, and R-
 factors based on ALL data will be even larger.
;
_reflns_number_total     1934
_reflns_number_gt     1682
_reflns_threshold_expression     I>2\s(I)
_refine_ls_structure_factor_coef     Fsqd
_refine_ls_matrix_type     full
_refine_ls_R_factor_all     0.0464
_refine_ls_R_factor_gt     0.0411
_refine_ls_wR_factor_gt     0.1133
_refine_ls_wR_factor_ref     0.1190
_refine_ls_goodness_of_fit_ref     1.047
_refine_ls_restrained_S_all     1.048
_refine_ls_number_reflns     1934
_refine_ls_number_parameters     145
_refine_ls_number_restraints     1
_refine_ls_hydrogen_treatment     mixed
_refine_ls_weighting_scheme     calc
_refine_ls_weighting_details
         'calc w=1/[\s^2^(Fo^2^)+(0.0639P)^2^+0.2147P] where P=(Fo^2^+2Fc^2^)/3'
_atom_sites_solution_hydrogens     geom
_atom_sites_solution_primary     direct
_atom_sites_solution_secondary     difmap
_refine_ls_shift/su_max     0.000
_refine_ls_shift/su_mean     0.000
_refine_diff_density_max     0.152
_refine_diff_density_min     -0.199
_refine_ls_extinction_method     'SHELXL97 (Sheldrick, 2008)'
_refine_ls_extinction_coef     0.022(4)
_refine_ls_extinction_expression
                                  'Fc^*^=kFc[1+0.001xFc^2^\l^3^/sin(2\q)]^-1/4^'
loop_
    _atom_type_symbol
    _atom_type_description
    _atom_type_scat_dispersion_real
    _atom_type_scat_dispersion_imag
    _atom_type_scat_source
    'C' 'C' 0.0033 0.0016
                         'International Tables Vol C Tables 4.2.6.8 and 6.1.1.4'
    'H' 'H' 0.0000 0.0000
                         'International Tables Vol C Tables 4.2.6.8 and 6.1.1.4'
    'N' 'N' 0.0061 0.0033
                         'International Tables Vol C Tables 4.2.6.8 and 6.1.1.4'
    'O' 'O' 0.0106 0.0060
                         'International Tables Vol C Tables 4.2.6.8 and 6.1.1.4'
_computing_data_collection     'SMART (Bruker, 2003)'
_computing_cell_refinement     'sAINT (Bruker, 2003)'
_computing_data_reduction     'SAINT (Bruker, 2003)'
_computing_structure_solution     'SHELXS97 (Sheldrick, 2008)'
_computing_structure_refinement     'SHELXL97 (Sheldrick, 2008)'
_computing_molecular_graphics     'SHELXTL (Sheldrick, 2008)'
_computing_publication_material     'SHELXTL (Sheldrick, 2008)'
loop_
    _atom_site_type_symbol
    _atom_site_label
    _atom_site_fract_x
    _atom_site_fract_y
    _atom_site_fract_z
    _atom_site_U_iso_or_equiv
    _atom_site_adp_type
    _atom_site_calc_flag
    _atom_site_refinement_flags
    _atom_site_occupancy
    _atom_site_symmetry_multiplicity
    _atom_site_disorder_assembly
    _atom_site_disorder_group
    N N1 0.56625(9) 0.5748(2) 0.15289(8) 0.0404(3) Uani d . 1 1 . .
    O O1 0.49517(9) 0.1514(2) 0.16147(9) 0.0605(4) Uani d . 1 1 . .
    O O2 0.87070(9) -0.0148(3) -0.01839(8) 0.0707(4) Uani d . 1 1 . .
    O O3 0.98671(9) 0.2842(3) 0.06937(8) 0.0647(4) Uani d D 1 1 . .
    C C1 0.49424(11) 0.4057(3) 0.16928(9) 0.0394(3) Uani d . 1 1 . .
    C C2 0.41426(12) 0.5484(3) 0.19760(11) 0.0498(4) Uani d . 1 1 . .
    H H2 0.4217 0.7520 0.2053 0.060 Uiso calc R 1 1 . .
    C C3 0.30111(13) 0.4331(4) 0.16602(12) 0.0649(5) Uani d . 1 1 . .
    H H3A 0.2418 0.5656 0.1533 0.078 Uiso calc R 1 1 . .
    H H3B 0.2862 0.2707 0.1288 0.078 Uiso calc R 1 1 . .
    C C4 0.36945(14) 0.3933(4) 0.25499(11) 0.0591(5) Uani d . 1 1 . .
    H H4A 0.3969 0.2061 0.2730 0.071 Uiso calc R 1 1 . .
    H H4B 0.3524 0.5010 0.2975 0.071 Uiso calc R 1 1 . .
    C C5 0.64690(10) 0.4785(3) 0.12217(8) 0.0361(3) Uani d . 1 1 . .
    C C6 0.75069(11) 0.5867(3) 0.15619(10) 0.0466(4) Uani d . 1 1 . .
    H H6 0.7671 0.7235 0.1984 0.056 Uiso calc R 1 1 . .
    C C7 0.83018(11) 0.4915(3) 0.12747(9) 0.0479(4) Uani d . 1 1 . .
    H H7 0.8998 0.5649 0.1505 0.058 Uiso calc R 1 1 . .
    C C8 0.80668(10) 0.2874(3) 0.06466(9) 0.0407(3) Uani d . 1 1 . .
    C C9 0.70189(11) 0.1846(3) 0.02946(9) 0.0471(4) Uani d . 1 1 . .
    H H9 0.6850 0.0505 -0.0136 0.057 Uiso calc R 1 1 . .
    C C10 0.62238(11) 0.2803(3) 0.05789(9) 0.0449(4) Uani d . 1 1 . .
    H H10 0.5522 0.2111 0.0337 0.054 Uiso calc R 1 1 . .
    C C11 0.89105(11) 0.1726(3) 0.03496(9) 0.0447(4) Uani d . 1 1 . .
    H H1 0.5640(13) 0.744(4) 0.1630(10) 0.049(5) Uiso d . 1 1 . .
    H H3 1.0297(19) 0.200(5) 0.0483(16) 0.110(9) Uiso d D 1 1 . .
loop_
    _atom_site_aniso_label
    _atom_site_aniso_U_11
    _atom_site_aniso_U_22
    _atom_site_aniso_U_33
    _atom_site_aniso_U_12
    _atom_site_aniso_U_13
    _atom_site_aniso_U_23
    N1 0.0449(6) 0.0271(6) 0.0596(7) 0.0002(5) 0.0314(6) -0.0046(5)
    O1 0.0739(8) 0.0284(5) 0.1042(9) 0.0011(5) 0.0621(7) -0.0012(5)
    O2 0.0470(6) 0.0924(10) 0.0813(8) -0.0001(6) 0.0334(6) -0.0349(7)
    O3 0.0408(6) 0.0872(9) 0.0737(8) -0.0002(6) 0.0300(6) -0.0204(7)
    C1 0.0437(7) 0.0293(7) 0.0531(8) 0.0010(5) 0.0270(6) -0.0004(5)
    C2 0.0569(9) 0.0321(7) 0.0781(11) -0.0027(6) 0.0457(8) -0.0058(7)
    C3 0.0451(8) 0.0789(12) 0.0805(12) 0.0013(8) 0.0345(8) -0.0126(10)
    C4 0.0635(10) 0.0607(10) 0.0722(11) -0.0040(8) 0.0474(9) -0.0034(8)
    C5 0.0384(7) 0.0319(6) 0.0445(7) 0.0036(5) 0.0226(6) 0.0031(5)
    C6 0.0456(8) 0.0478(8) 0.0527(8) -0.0067(6) 0.0252(6) -0.0136(6)
    C7 0.0357(7) 0.0583(9) 0.0534(8) -0.0053(6) 0.0204(6) -0.0091(7)
    C8 0.0385(7) 0.0473(8) 0.0413(7) 0.0064(6) 0.0206(6) 0.0030(6)
    C9 0.0435(7) 0.0532(9) 0.0499(8) -0.0001(6) 0.0231(6) -0.0135(7)
    C10 0.0349(7) 0.0503(8) 0.0524(8) -0.0026(6) 0.0193(6) -0.0098(6)
    C11 0.0391(7) 0.0559(9) 0.0434(7) 0.0063(6) 0.0199(6) 0.0008(7)
_geom_special_details
;
All esds (except the esd in the dihedral angle between two l.s. planes)
 are estimated using the full covariance matrix.  The cell esds are taken
 into account individually in the estimation of esds in distances, angles
 and torsion angles; correlations between esds in cell parameters are only
 used when they are defined by crystal symmetry.  An approximate (isotropic)
 treatment of cell esds is used for estimating esds involving l.s. planes.
;
loop_
    _geom_bond_atom_site_label_1
    _geom_bond_atom_site_label_2
    _geom_bond_site_symmetry_2
    _geom_bond_distance
    _geom_bond_publ_flag
    N1 C1 . 1.3515(17) ?
    N1 C5 . 1.4202(16) ?
    N1 H1 . 0.827(18) ?
    O1 C1 . 1.2208(17) ?
    O2 C11 . 1.2249(19) ?
    O3 C11 . 1.3007(18) ?
    O3 H3 . 0.870(17) ?
    C1 C2 . 1.4753(18) ?
    C2 C4 . 1.498(2) ?
    C2 C3 . 1.501(2) ?
    C2 H2 . 0.9800 ?
    C3 C4 . 1.452(3) ?
    C3 H3A . 0.9700 ?
    C3 H3B . 0.9700 ?
    C4 H4A . 0.9700 ?
    C4 H4B . 0.9700 ?
    C5 C10 . 1.3827(19) ?
    C5 C6 . 1.3832(19) ?
    C6 C7 . 1.3839(19) ?
    C6 H6 . 0.9300 ?
    C7 C8 . 1.386(2) ?
    C7 H7 . 0.9300 ?
    C8 C9 . 1.386(2) ?
    C8 C11 . 1.4834(18) ?
    C9 C10 . 1.3817(19) ?
    C9 H9 . 0.9300 ?
    C10 H10 . 0.9300 ?
loop_
    _geom_angle_atom_site_label_1
    _geom_angle_atom_site_label_2
    _geom_angle_atom_site_label_3
    _geom_angle_site_symmetry_1
    _geom_angle_site_symmetry_3
    _geom_angle
    _geom_angle_publ_flag
    C1 N1 C5 . . 124.04(11) ?
    C1 N1 H1 . . 117.4(11) ?
    C5 N1 H1 . . 118.6(11) ?
    C11 O3 H3 . . 107.8(18) ?
    O1 C1 N1 . . 122.42(12) ?
    O1 C1 C2 . . 121.98(12) ?
    N1 C1 C2 . . 115.59(12) ?
    C1 C2 C4 . . 118.53(13) ?
    C1 C2 C3 . . 117.27(13) ?
    C4 C2 C3 . . 57.93(11) ?
    C1 C2 H2 . . 116.7 ?
    C4 C2 H2 . . 116.7 ?
    C3 C2 H2 . . 116.7 ?
    C4 C3 C2 . . 60.91(11) ?
    C4 C3 H3A . . 117.7 ?
    C2 C3 H3A . . 117.7 ?
    C4 C3 H3B . . 117.7 ?
    C2 C3 H3B . . 117.7 ?
    H3A C3 H3B . . 114.8 ?
    C3 C4 C2 . . 61.15(11) ?
    C3 C4 H4A . . 117.7 ?
    C2 C4 H4A . . 117.7 ?
    C3 C4 H4B . . 117.7 ?
    C2 C4 H4B . . 117.7 ?
    H4A C4 H4B . . 114.8 ?
    C10 C5 C6 . . 119.67(12) ?
    C10 C5 N1 . . 120.68(12) ?
    C6 C5 N1 . . 119.65(12) ?
    C5 C6 C7 . . 120.07(13) ?
    C5 C6 H6 . . 120.0 ?
    C7 C6 H6 . . 120.0 ?
    C6 C7 C8 . . 120.44(13) ?
    C6 C7 H7 . . 119.8 ?
    C8 C7 H7 . . 119.8 ?
    C7 C8 C9 . . 119.16(12) ?
    C7 C8 C11 . . 121.77(13) ?
    C9 C8 C11 . . 119.06(13) ?
    C10 C9 C8 . . 120.42(13) ?
    C10 C9 H9 . . 119.8 ?
    C8 C9 H9 . . 119.8 ?
    C9 C10 C5 . . 120.19(13) ?
    C9 C10 H10 . . 119.9 ?
    C5 C10 H10 . . 119.9 ?
    O2 C11 O3 . . 123.00(13) ?
    O2 C11 C8 . . 121.50(13) ?
    O3 C11 C8 . . 115.50(13) ?
loop_
    _geom_torsion_atom_site_label_1
    _geom_torsion_atom_site_label_2
    _geom_torsion_atom_site_label_3
    _geom_torsion_atom_site_label_4
    _geom_torsion_site_symmetry_1
    _geom_torsion_site_symmetry_2
    _geom_torsion_site_symmetry_3
    _geom_torsion_site_symmetry_4
    _geom_torsion
    _geom_torsion_publ_flag
    C5 N1 C1 O1 . . . . 2.5(2) ?
    C5 N1 C1 C2 . . . . -177.69(12) ?
    O1 C1 C2 C4 . . . . 28.8(2) ?
    N1 C1 C2 C4 . . . . -150.99(15) ?
    O1 C1 C2 C3 . . . . -37.6(2) ?
    N1 C1 C2 C3 . . . . 142.56(15) ?
    C1 C2 C3 C4 . . . . 108.12(16) ?
    C1 C2 C4 C3 . . . . -105.96(17) ?
    C1 N1 C5 C10 . . . . 43.3(2) ?
    C1 N1 C5 C6 . . . . -137.46(15) ?
    C10 C5 C6 C7 . . . . -1.6(2) ?
    N1 C5 C6 C7 . . . . 179.14(13) ?
    C5 C6 C7 C8 . . . . -0.1(2) ?
    C6 C7 C8 C9 . . . . 1.6(2) ?
    C6 C7 C8 C11 . . . . -177.50(14) ?
    C7 C8 C9 C10 . . . . -1.3(2) ?
    C11 C8 C9 C10 . . . . 177.75(13) ?
    C8 C9 C10 C5 . . . . -0.4(2) ?
    C6 C5 C10 C9 . . . . 1.9(2) ?
    N1 C5 C10 C9 . . . . -178.93(14) ?
    C7 C8 C11 O2 . . . . 177.35(16) ?
    C9 C8 C11 O2 . . . . -1.7(2) ?
    C7 C8 C11 O3 . . . . -2.6(2) ?
    C9 C8 C11 O3 . . . . 178.37(13) ?
loop_
    _geom_hbond_atom_site_label_D
    _geom_hbond_atom_site_label_H
    _geom_hbond_atom_site_label_A
    _geom_hbond_site_symmetry_A
    _geom_hbond_distance_DH
    _geom_hbond_distance_HA
    _geom_hbond_distance_DA
    _geom_hbond_angle_DHA
    _geom_hbond_publ_flag
    N1 H1 O1 1_565 0.827(18) 2.144(19) 2.9273(16) 158.2(16) yes
    O3 H3 O2 3_755 0.870(17) 1.803(17) 2.6685(15) 173(3) yes
    C2 H2 O1 1_565 0.98 2.37 3.2034(18) 142 yes
    C3 H3B O2 3_655 0.97 2.54 3.350(2) 141 yes
data_global
_journal_date_recd_electronic     2012-07-09
_journal_date_accepted     2012-09-06
_journal_name_full     'Acta Crystallographica, Section E'
_journal_year     2012
_journal_volume     68
_journal_issue     10
_journal_page_first     o3029
_journal_page_last     o3029
_journal_paper_category     QO
_journal_paper_doi     10.1107/S1600536812038196
_journal_coeditor_code     ZS2222
_publ_contact_author_name     'Associate Professor Zhi-Yu Shao'
_publ_contact_author_address
;
College of Chemistry, Chemical Engineering and Biotechnology,
Donghua University,
Shanghai 201620
People's Republic of China
;
_publ_contact_author_email     zyshao@dhu.edu.cn
_publ_contact_author_fax     '086 21 67792608'
_publ_contact_author_phone     '086 21 67792747'
_publ_section_title
;
4-(Cyclopropanecarboxamido)benzoic acid
;
loop_
    _publ_author_name
    _publ_author_address
    'Zhong-Qiang Sun'
;
College of Chemistry, Chemical Engineering and Biotechnology,
Donghua University,
Shanghai 201620
People's Republic of China
;
    'Zhen-Ya Ding'
;
College of Chemistry, Chemical Engineering and Biotechnology,
Donghua University,
Shanghai 201620
People's Republic of China
;
    'Zhi-Yu Shao'
;
College of Chemistry, Chemical Engineering and Biotechnology,
Donghua University,
Shanghai 201620
People's Republic of China
;
