# Supplementary material for: 4-(Cyclo­propane­carboxamido)­benzoic acid
Source: Acta Crystallogr Sect E Struct Rep Online. 2012 Sep 29;68(Pt 10):o3029. doi: 10.1107/S1600536812038196 (PMC3470383; doi:10.1107/S1600536812038196)
Supplement: Supplementary file 2 [file e-68-o3029-Isup2.hkl]

# 
# h,k,l, Fc-squared, Fo-squared, sigma(Fo-squared) and status flag 
# 
data_I
_shelx_title ' cd212312 in P2(1)/n' 
_shelx_refln_list_code          4 
_shelx_F_calc_maximum      189.95 
_exptl_crystal_F_000       432.00 
_reflns_d_resolution_high  0.8107 
 
loop_ 
 _symmetry_equiv_pos_as_xyz 
 'x, y, z' 
 '-x+1/2, y+1/2, -z+1/2' 
 '-x, -y, -z' 
 'x-1/2, -y-1/2, z-1/2' 
 
_cell_length_a    13.2429 
_cell_length_b     4.7704 
_cell_length_c    16.7983 
_cell_angle_alpha  90.000 
_cell_angle_beta  111.227 
_cell_angle_gamma  90.000 
 
_shelx_F_squared_multiplier     1.000 
 
loop_ 
 _refln_index_h 
 _refln_index_k 
 _refln_index_l 
 _refln_F_squared_calc 
 _refln_F_squared_meas 
 _refln_F_squared_sigma 
 _refln_observed_status 
   2   0   0      335.18      351.44      7.78 o 
   4   0   0       96.47       88.29      1.72 o 
   6   0   0      892.04      938.30     16.74 o 
   8   0   0      712.05      694.75     12.53 o 
  10   0   0      282.81      288.06      5.46 o 
  12   0   0        0.58        0.21      0.30 o 
  14   0   0       19.08       19.73      1.17 o 
   1   1   0     4557.29     4193.27    111.85 o 
   2   1   0      327.49      309.21      7.11 o 
   3   1   0     1003.50     1085.44     15.01 o 
   4   1   0       63.20       60.46      1.03 o 
   5   1   0     1913.74     2090.09     28.76 o 
   6   1   0      202.77      224.22      3.29 o 
   7   1   0       20.25       24.41      0.55 o 
   8   1   0       35.43       37.23      0.76 o 
   9   1   0       43.70       42.73      1.73 o 
  10   1   0        2.40        1.41      0.21 o 
  11   1   0       78.06       77.56      1.63 o 
  12   1   0       53.73       54.96      1.31 o 
  13   1   0        1.63        0.83      0.35 o 
  14   1   0        9.15        9.06      0.63 o 
  15   1   0       50.21       60.08      2.84 o 
   0   2   0      246.44      292.90      9.65 o 
   1   2   0      750.64      738.07     23.65 o 
   2   2   0      275.16      257.34      4.86 o 
   3   2   0       20.18       23.34      0.75 o 
   4   2   0      832.75      869.55     13.60 o 
   5   2   0       99.08      103.01      1.85 o 
   6   2   0       19.96       27.50      0.67 o 
   7   2   0       37.35       39.98      0.90 o 
   8   2   0       10.75        9.98      0.38 o 
   9   2   0        6.53        5.57      0.31 o 
  10   2   0      246.61      228.68      3.99 o 
  11   2   0        0.02       -0.10      0.30 o 
  12   2   0       45.10       40.65      1.44 o 
  13   2   0        4.61        5.79      0.72 o 
  14   2   0        7.92       10.51      0.94 o 
   1   3   0      467.93      532.21      9.92 o 
   2   3   0       52.13       53.66      1.61 o 
   3   3   0       29.79       31.26      0.78 o 
   4   3   0        6.82        5.95      0.37 o 
   5   3   0      245.10      246.45      4.16 o 
   6   3   0        1.44        2.45      0.63 o 
   7   3   0        6.18        7.07      0.48 o 
   8   3   0        0.31        0.07      0.33 o 
   9   3   0        3.84        4.13      0.68 o 
  10   3   0        2.52        1.96      0.55 o 
  11   3   0        0.77        0.76      0.50 o 
  12   3   0        6.87        5.42      0.80 o 
  13   3   0        6.61        4.20      0.94 o 
   0   4   0        6.04        9.28      1.00 o 
   1   4   0        8.97        9.37      0.57 o 
   2   4   0       91.37       79.17      1.91 o 
   3   4   0        6.27        7.41      0.46 o 
   4   4   0      193.41      201.68      4.12 o 
   5   4   0       51.05       56.89      1.53 o 
   6   4   0        4.88        5.05      0.77 o 
   7   4   0       18.52       19.07      1.24 o 
   8   4   0       23.68       23.02      1.37 o 
   9   4   0        5.00        6.71      0.87 o 
  10   4   0        7.38        8.45      0.97 o 
  11   4   0        0.11        0.16      0.59 o 
   1   5   0       39.52       37.45      1.08 o 
   2   5   0       20.31       22.70      1.23 o 
   3   5   0       11.22       10.03      0.93 o 
   4   5   0        4.99        5.57      0.82 o 
   5   5   0       94.86      101.19      7.00 o 
   6   5   0       51.10       54.89      3.67 o 
   7   5   0        8.12        6.88      0.98 o 
   8   5   0        0.02        0.15      0.69 o 
 -15   0   1        5.26        6.44      0.91 o 
 -13   0   1       43.48       45.34      1.30 o 
 -11   0   1      201.31      202.68      4.01 o 
  -9   0   1        1.29        0.84      0.21 o 
  -7   0   1      201.75      182.80      3.48 o 
  -5   0   1      327.86      327.23      5.94 o 
  -3   0   1        4.88        6.97      0.25 o 
   1   0   1      309.18      304.48      6.75 o 
   3   0   1      516.36      490.91     71.73 o 
   5   0   1        0.63        0.21      0.23 o 
   7   0   1      464.09      430.31      9.76 o 
   9   0   1       85.13       86.55      2.37 o 
  11   0   1       33.70       36.50      2.60 o 
  13   0   1        2.65        1.53      0.54 o 
 -15   1   1       12.13       14.05      0.87 o 
 -14   1   1        0.00        0.11      0.35 o 
 -13   1   1        0.45        0.50      0.42 o 
 -12   1   1        7.52        8.28      0.45 o 
 -11   1   1      301.39      294.53      4.42 o 
 -10   1   1       21.40       21.22      0.58 o 
  -9   1   1      184.76      169.98      2.63 o 
  -8   1   1       66.47       56.63      1.61 o 
  -7   1   1      199.24      190.07      3.18 o 
  -6   1   1        0.07        0.14      0.09 o 
  -5   1   1      736.46      784.75     12.16 o 
  -4   1   1     1450.98     1457.94     22.38 o 
  -3   1   1      314.24      276.38      5.03 o 
  -2   1   1     1351.70     1434.83     25.41 o 
  -1   1   1      857.75      831.94     14.95 o 
   0   1   1      913.80      827.91     26.32 o 
   1   1   1     3178.76     3243.32     95.80 o 
   2   1   1      372.74      367.38      5.81 o 
   3   1   1      106.23      111.43      1.67 o 
   4   1   1        5.50        3.85      0.16 o 
   5   1   1        0.36        1.31      0.13 o 
   6   1   1        4.45        9.17      0.31 o 
   7   1   1      252.10      259.66      3.81 o 
   8   1   1      190.37      196.89      2.99 o 
   9   1   1       33.59       37.78      0.80 o 
  10   1   1       17.10       18.05      0.55 o 
  11   1   1      147.86      143.62      3.47 o 
  12   1   1      212.42      209.35      3.71 o 
  13   1   1        0.00        0.17      0.31 o 
  14   1   1        2.04        3.92      0.73 o 
 -14   2   1        0.06        0.10      0.50 o 
 -13   2   1       14.16       15.44      1.59 o 
 -12   2   1       30.58       30.67      2.31 o 
 -11   2   1       13.64       12.60      0.70 o 
 -10   2   1        0.19        1.67      0.31 o 
  -9   2   1       15.73       13.61      0.50 o 
  -8   2   1       15.81       13.82      0.64 o 
  -7   2   1        6.78        5.80      0.32 o 
  -6   2   1     1564.93     1707.57     26.48 o 
  -5   2   1      113.46      107.86      1.90 o 
  -4   2   1      568.82      604.22      9.52 o 
  -3   2   1      324.59      307.07      5.69 o 
  -2   2   1       67.59       70.38      1.29 o 
  -1   2   1       27.65       26.71      0.89 o 
   0   2   1      135.71      128.31     13.21 o 
   1   2   1      111.51      110.32      2.23 o 
   2   2   1      197.10      229.75      6.14 o 
   3   2   1      472.95      482.93      8.90 o 
   4   2   1        9.97       11.30      0.40 o 
   5   2   1      193.75      186.76      2.83 o 
   6   2   1        3.69        6.14      0.63 o 
   7   2   1       50.53       47.14      0.93 o 
   8   2   1        1.18        1.50      0.45 o 
   9   2   1       25.50       22.79      0.90 o 
  10   2   1       39.62       51.89      1.63 o 
  11   2   1      239.54      237.67      4.19 o 
  12   2   1       21.80       27.90      0.95 o 
  13   2   1        4.74        6.00      0.79 o 
  14   2   1        6.31        8.57      0.78 o 
 -13   3   1        1.20        0.36      0.54 o 
 -12   3   1        0.06        0.01      0.52 o 
 -11   3   1       41.83       40.46      1.70 o 
 -10   3   1       13.82       14.66      1.02 o 
  -9   3   1       62.57       64.05      2.15 o 
  -8   3   1        1.87        1.83      0.63 o 
  -7   3   1      224.31      221.76      3.79 o 
  -6   3   1        1.48        2.04      0.25 o 
  -5   3   1      573.71      589.48      9.40 o 
  -4   3   1        4.20        5.25      0.32 o 
  -3   3   1       16.90       13.71      0.92 o 
  -2   3   1       13.67       13.78      0.48 o 
  -1   3   1      511.91      589.01     13.55 o 
   0   3   1      112.66      133.64      3.46 o 
   1   3   1       86.13      102.08      2.72 o 
   2   3   1        3.77        2.86      0.28 o 
   3   3   1        1.57        1.66      0.23 o 
   4   3   1        9.11        8.57      0.40 o 
   5   3   1      110.00      108.83      2.03 o 
   6   3   1        1.75        1.86      0.34 o 
   7   3   1      110.99      117.04      4.49 o 
   8   3   1       45.16       41.25      1.21 o 
   9   3   1       48.57       55.38      1.54 o 
  10   3   1        0.99        0.27      0.56 o 
  11   3   1        9.71       11.53      1.66 o 
  12   3   1       15.79       14.03      1.15 o 
 -11   4   1        2.55        3.98      0.77 o 
 -10   4   1       19.70       19.81      1.45 o 
  -9   4   1        7.67        9.28      1.02 o 
  -8   4   1       24.78       21.05      1.30 o 
  -7   4   1       14.21       16.50      1.15 o 
  -6   4   1       61.34       57.78      2.05 o 
  -5   4   1      303.45      326.71      7.91 o 
  -4   4   1      111.16      114.53      2.20 o 
  -3   4   1       12.54        9.84      0.57 o 
  -2   4   1       18.58       22.36      0.71 o 
  -1   4   1        3.36        1.43      0.33 o 
   0   4   1        0.36        0.14      0.25 o 
   1   4   1      118.13      105.45      5.69 o 
   2   4   1        1.92        3.32      0.36 o 
   3   4   1       45.90       41.76      1.24 o 
   4   4   1       18.04       18.31      1.17 o 
   5   4   1        3.75        4.27      0.47 o 
   6   4   1      336.22      360.89      7.02 o 
   7   4   1       20.23       19.56      1.26 o 
   8   4   1       31.24       32.52      5.05 o 
   9   4   1       16.14       14.47      1.20 o 
  10   4   1        2.22        0.95      0.65 o 
  -8   5   1        0.39        0.95      0.73 o 
  -7   5   1        1.20        1.67      0.72 o 
  -6   5   1        0.03        1.14      0.63 o 
  -5   5   1        6.18        6.22      0.88 o 
  -4   5   1       23.29       25.72      1.35 o 
  -3   5   1       38.77       34.53      1.53 o 
  -2   5   1        1.08        0.28      0.42 o 
  -1   5   1       56.83       53.59      1.20 o 
   0   5   1        1.68        0.44      0.31 o 
   1   5   1       56.98       60.58      1.67 o 
   2   5   1        7.07        6.26      0.60 o 
   3   5   1       24.75       21.12      1.29 o 
   4   5   1        5.65        5.17      0.80 o 
   5   5   1        3.54        1.88      0.68 o 
   6   5   1       68.11       72.76      2.86 o 
   7   5   1        7.84        5.93      0.95 o 
 -14   0   2      112.93      128.74      2.85 o 
 -12   0   2     1177.61     1252.90     22.53 o 
 -10   0   2      100.94       85.85      3.37 o 
  -8   0   2       78.41       73.48      1.58 o 
  -6   0   2      202.35      201.14      3.77 o 
  -4   0   2        0.06        0.18      0.16 o 
  -2   0   2      553.23      575.78     12.71 o 
   0   0   2      475.18      513.41     11.34 o 
   2   0   2      306.38      304.93      6.83 o 
   4   0   2     1882.36     1952.31     41.74 o 
   6   0   2     1338.05     1392.72     94.22 o 
   8   0   2       24.31       22.56      1.45 o 
  10   0   2       29.14       22.56      1.61 o 
  12   0   2       12.85       14.39      1.12 o 
  14   0   2        4.79        5.90      1.19 o 
 -15   1   2       11.46       13.95      1.88 o 
 -14   1   2       54.97       57.66      1.64 o 
 -13   1   2        3.52        3.77      0.37 o 
 -12   1   2        7.90        6.54      0.42 o 
 -11   1   2      467.20      473.64      6.86 o 
 -10   1   2      265.16      274.71      4.10 o 
  -9   1   2      390.00      375.85      5.66 o 
  -8   1   2      210.19      195.57      2.94 o 
  -7   1   2      486.35      513.22      7.26 o 
  -6   1   2     2267.91     2489.29     38.35 o 
  -5   1   2      672.43      707.50     11.03 o 
  -4   1   2     1082.31     1048.35     16.24 o 
  -3   1   2      128.80      127.38      2.08 o 
  -2   1   2      128.50      129.93      2.11 o 
  -1   1   2      590.98      607.23     10.97 o 
   0   1   2     4443.10     4366.49     67.17 o 
   1   1   2     2400.22     2403.79     30.41 o 
   2   1   2     1416.24     1471.62     26.25 o 
   3   1   2      239.04      243.85      3.93 o 
   4   1   2       97.97       92.06      1.61 o 
   5   1   2       46.65       41.86      0.76 o 
   6   1   2      807.76      905.35     12.63 o 
   7   1   2       88.42       98.38      1.61 o 
   8   1   2      110.68      100.27      1.66 o 
   9   1   2       51.45       43.21      0.89 o 
  10   1   2      291.87      280.25      4.73 o 
  11   1   2       31.52       28.06      1.31 o 
  12   1   2       46.23       43.01      1.14 o 
  13   1   2        8.46        7.02      0.55 o 
  14   1   2        6.10        5.76      0.82 o 
 -14   2   2        0.54       -0.05      0.49 o 
 -13   2   2        1.28        0.30      0.46 o 
 -12   2   2       13.96       12.60      0.90 o 
 -11   2   2        3.24        5.41      0.62 o 
 -10   2   2       39.38       34.60      0.87 o 
  -9   2   2       23.41       19.87      0.60 o 
  -8   2   2      143.46      130.13      2.70 o 
  -7   2   2        6.90        8.65      0.76 o 
  -6   2   2        3.28        2.91      0.26 o 
  -5   2   2        5.69        5.84      0.31 o 
  -4   2   2        3.65        2.99      0.19 o 
  -3   2   2      336.04      346.63      5.55 o 
  -2   2   2        0.68        1.74      0.21 o 
  -1   2   2      745.93      826.61     14.98 o 
   0   2   2     1398.81     1512.89     27.33 o 
   1   2   2       98.84      110.06      2.23 o 
   2   2   2       23.15       25.22      0.67 o 
   3   2   2      190.17      183.07      3.08 o 
   4   2   2      181.46      178.78      3.02 o 
   5   2   2       34.52       31.06      0.65 o 
   6   2   2        0.07        0.10      0.10 o 
   7   2   2       34.91       41.57      1.13 o 
   8   2   2        1.31        1.00      0.25 o 
   9   2   2      116.08      118.57      2.29 o 
  10   2   2      127.43      127.39      2.46 o 
  11   2   2        6.77       10.45      0.64 o 
  12   2   2        5.95        4.36      0.50 o 
  13   2   2        6.88        8.27      0.76 o 
 -13   3   2        4.75        5.54      0.79 o 
 -12   3   2        2.01        1.11      0.52 o 
 -11   3   2       64.27       55.16      3.16 o 
 -10   3   2        2.43        2.77      0.85 o 
  -9   3   2        1.18        0.20      0.39 o 
  -8   3   2        1.25        1.37      0.26 o 
  -7   3   2        5.79        5.47      0.77 o 
  -6   3   2      176.83      180.95      3.14 o 
  -5   3   2        5.60        3.75      0.33 o 
  -4   3   2       41.22       37.93      0.87 o 
  -3   3   2       42.42       42.18      0.95 o 
  -2   3   2       15.42       18.95      0.68 o 
  -1   3   2       34.06       33.95      0.96 o 
   0   3   2      233.89      220.70      5.36 o 
   1   3   2      104.64      112.44      2.39 o 
   2   3   2       53.40       62.02      1.46 o 
   3   3   2      100.89       93.91      2.55 o 
   4   3   2        3.01        1.92      0.22 o 
   5   3   2      349.67      348.15      6.66 o 
   6   3   2      309.35      310.57      7.45 o 
   7   3   2        0.38        0.18      0.30 o 
   8   3   2       26.22       28.20      1.00 o 
   9   3   2       10.49       12.29      0.74 o 
  10   3   2       10.85       11.74      1.06 o 
  11   3   2        4.96        4.14      0.75 o 
  12   3   2        0.41       -0.36      0.52 o 
 -11   4   2        1.89        1.33      0.67 o 
 -10   4   2       44.32       48.67      3.42 o 
  -9   4   2       18.07       16.86      1.31 o 
  -8   4   2       91.34       92.54      4.28 o 
  -7   4   2       82.94       89.28      2.79 o 
  -6   4   2        0.35       -0.27      0.42 o 
  -5   4   2      312.73      335.69      8.05 o 
  -4   4   2        3.52        3.44      0.42 o 
  -3   4   2       13.42       14.58      0.58 o 
  -2   4   2       19.12       14.61      0.59 o 
  -1   4   2        5.34        6.03      0.82 o 
   0   4   2      169.10      159.95      3.36 o 
   1   4   2       46.55       51.64      1.39 o 
   2   4   2        1.92        0.72      0.35 o 
   3   4   2        0.42        0.41      0.35 o 
   4   4   2        0.04        0.16      0.30 o 
   5   4   2      252.69      253.33      5.12 o 
   6   4   2      115.79      122.21      2.82 o 
   7   4   2       28.87       32.14      1.57 o 
   8   4   2        6.65        7.13      0.90 o 
   9   4   2       18.38       21.19      1.42 o 
  10   4   2       10.25       13.60      2.38 o 
  -8   5   2        0.77        0.66      0.68 o 
  -7   5   2       71.58       79.52      3.47 o 
  -6   5   2       42.98       41.06      1.82 o 
  -5   5   2      166.40      174.83      5.54 o 
  -4   5   2       16.45       17.07      1.14 o 
  -3   5   2        0.21        0.27      0.73 o 
  -2   5   2       50.66       52.34      1.55 o 
  -1   5   2       52.30       48.56      1.28 o 
   0   5   2       24.74       25.30      1.02 o 
   1   5   2        3.09        2.44      0.56 o 
   2   5   2       31.97       33.51      1.48 o 
   3   5   2        0.05        0.41      0.40 o 
   4   5   2       12.93       12.06      1.25 o 
   5   5   2        6.07        5.82      0.96 o 
   6   5   2        2.48        1.13      0.70 o 
   7   5   2        0.07       -0.13      0.65 o 
 -15   0   3       83.77       90.99      4.46 o 
 -13   0   3       15.36       15.45      0.74 o 
 -11   0   3        3.40        2.80      0.40 o 
  -9   0   3      263.55      237.86      4.52 o 
  -7   0   3      139.38      105.03      2.10 o 
  -5   0   3      492.42      475.14      8.55 o 
  -3   0   3       39.13       49.02      1.22 o 
   1   0   3    36079.61    34626.77   1086.69 o 
   3   0   3     3770.14     3703.41     65.34 o 
   5   0   3      163.13      168.16      3.86 o 
   7   0   3      198.04      222.92      5.11 o 
   9   0   3      135.41      136.56      2.78 o 
  11   0   3       84.98       85.91      2.52 o 
  13   0   3       21.80       21.71      1.94 o 
 -15   1   3        2.77        4.02      0.65 o 
 -14   1   3        7.36        7.27      0.59 o 
 -13   1   3        0.63        0.64      0.30 o 
 -12   1   3       59.00       60.80      1.34 o 
 -11   1   3      262.85      260.04      4.37 o 
 -10   1   3       36.56       34.77      0.85 o 
  -9   1   3        4.89        4.98      0.37 o 
  -8   1   3        0.28       -0.07      0.12 o 
  -7   1   3      137.44      140.80      2.39 o 
  -6   1   3        9.34        8.45      0.41 o 
  -5   1   3     1167.67     1269.78     19.66 o 
  -4   1   3     1691.42     1814.93     28.03 o 
  -3   1   3      111.63       96.85      1.90 o 
  -2   1   3     2026.37     2092.43     32.35 o 
  -1   1   3     5630.84     5175.94     71.02 o 
   0   1   3    13465.54    12186.06    348.97 o 
   1   1   3      369.18      367.05      5.74 o 
   2   1   3       15.34       17.87      0.52 o 
   3   1   3      138.44      133.33      2.62 o 
   4   1   3       28.45       26.52      0.58 o 
   5   1   3        9.45       14.44      0.37 o 
   6   1   3      285.30      309.45      4.49 o 
   7   1   3        8.30        6.02      0.28 o 
   8   1   3        2.66        2.88      0.24 o 
   9   1   3       19.61       17.25      0.63 o 
  10   1   3        0.33        1.14      0.29 o 
  11   1   3        1.57        0.96      0.32 o 
  12   1   3        1.05        0.87      0.34 o 
  13   1   3        0.01       -0.37      0.40 o 
 -15   2   3       19.62       20.47      1.68 o 
 -14   2   3        3.28        4.94      0.71 o 
 -13   2   3        0.35        0.30      0.44 o 
 -12   2   3       12.91       12.97      0.90 o 
 -11   2   3       78.12       65.04      5.03 o 
 -10   2   3       14.68       14.11      0.80 o 
  -9   2   3        7.02        7.13      0.37 o 
  -8   2   3        0.01        0.38      0.16 o 
  -7   2   3       20.76       18.34      0.55 o 
  -6   2   3       20.72       23.09      0.57 o 
  -5   2   3      112.92      128.67      2.21 o 
  -4   2   3        6.23        8.19      0.29 o 
  -3   2   3      209.94      231.74      3.78 o 
  -2   2   3        2.13        1.90      0.26 o 
  -1   2   3      565.53      636.59     11.58 o 
   0   2   3       41.27       42.12      0.86 o 
   1   2   3      110.68      124.76      2.12 o 
   2   2   3       46.92       36.75      0.67 o 
   3   2   3      204.72      197.01      3.85 o 
   4   2   3      103.35       92.96      2.03 o 
   5   2   3      150.87      154.40      2.72 o 
   6   2   3       27.00       23.29      0.91 o 
   7   2   3        0.04       -0.16      0.19 o 
   8   2   3       10.73        9.82      0.54 o 
   9   2   3        5.86        5.06      0.43 o 
  10   2   3        0.03        0.37      0.30 o 
  11   2   3      221.24      213.42      3.85 o 
  12   2   3        1.94        2.34      0.45 o 
  13   2   3        1.22        0.77      0.43 o 
 -13   3   3        0.28        0.60      0.64 o 
 -12   3   3       21.91       15.71      1.10 o 
 -11   3   3       95.59       91.83      2.82 o 
 -10   3   3        1.03        0.28      0.42 o 
  -9   3   3        0.00        0.34      0.30 o 
  -8   3   3       26.97       26.28      1.20 o 
  -7   3   3       24.57       21.13      1.03 o 
  -6   3   3        4.48        5.10      0.32 o 
  -5   3   3       19.82       23.74      1.23 o 
  -4   3   3        0.60        1.13      0.21 o 
  -3   3   3      131.68      138.06      2.43 o 
  -2   3   3      158.61      159.87      3.24 o 
  -1   3   3        0.04        0.53      0.64 o 
   0   3   3      600.22      712.09     11.25 o 
   1   3   3       15.44       12.95      0.53 o 
   2   3   3       51.20       57.47      1.67 o 
   3   3   3        0.29        0.38      0.10 o 
   4   3   3       25.97       24.18      1.00 o 
   5   3   3      383.05      388.73      7.40 o 
   6   3   3      296.26      288.66      5.67 o 
   7   3   3        0.00       -0.46      0.30 o 
   8   3   3       14.21       15.42      0.78 o 
   9   3   3        0.59        0.78      0.40 o 
  10   3   3       18.44       18.50      0.95 o 
  11   3   3        0.48        0.43      1.24 o 
  12   3   3        2.95        3.31      0.75 o 
 -11   4   3       19.12       23.41      1.43 o 
 -10   4   3        6.85        6.39      1.51 o 
  -9   4   3       10.05       10.67      0.98 o 
  -8   4   3        7.10        6.31      0.78 o 
  -7   4   3       70.13       63.70      2.17 o 
  -6   4   3      274.21      314.89      7.64 o 
  -5   4   3       41.35       43.49      1.34 o 
  -4   4   3        0.17        0.40      0.32 o 
  -3   4   3      124.70      126.83      2.37 o 
  -2   4   3        0.30        0.68      0.48 o 
  -1   4   3      136.63      124.77      2.37 o 
   0   4   3        3.43        4.57      0.43 o 
   1   4   3       13.90        9.43      0.47 o 
   2   4   3        2.63        3.45      0.38 o 
   3   4   3       56.02       51.02      1.77 o 
   4   4   3       24.82       25.33      1.17 o 
   5   4   3       79.70       83.53      2.65 o 
   6   4   3       78.62       81.10      2.09 o 
   7   4   3        1.73        2.28      0.48 o 
   8   4   3        0.77        0.32      0.58 o 
   9   4   3        5.71        7.60      1.00 o 
  10   4   3        6.00        5.44      0.93 o 
  -8   5   3        3.42        2.54      0.76 o 
  -7   5   3        0.09        0.12      0.61 o 
  -6   5   3       37.94       43.58      2.28 o 
  -5   5   3       79.51       88.95      2.84 o 
  -4   5   3      104.71      113.28      3.30 o 
  -3   5   3        0.04       -0.18      0.37 o 
  -2   5   3       10.08       10.80      0.65 o 
  -1   5   3        8.34       11.50      0.77 o 
   0   5   3       15.60       17.76      0.90 o 
   1   5   3        1.57        1.19      0.51 o 
   2   5   3       35.82       32.18      1.61 o 
   3   5   3       27.16       26.38      1.13 o 
   4   5   3       18.98       19.53      1.36 o 
   5   5   3        2.05        0.93      0.75 o 
   6   5   3        4.49        3.66      0.84 o 
 -16   0   4        4.73        5.21      1.05 o 
 -14   0   4       33.45       33.59      1.32 o 
 -12   0   4      542.24      563.78     10.41 o 
 -10   0   4      171.60      160.73      4.60 o 
  -8   0   4        3.05        2.41      0.25 o 
  -6   0   4     1036.82     1171.99     25.58 o 
  -4   0   4     5559.79     5160.16    146.63 o 
  -2   0   4      176.44      179.98      5.90 o 
   0   0   4      802.09      817.60     17.99 o 
   2   0   4      547.63      583.72     12.96 o 
   4   0   4      818.07      824.03     17.80 o 
   6   0   4       12.38       15.38      0.62 o 
   8   0   4      118.79      105.59      3.05 o 
  10   0   4        6.95        6.63      0.98 o 
  12   0   4       71.70       71.31      3.43 o 
 -15   1   4        0.32        0.44      0.38 o 
 -14   1   4       10.49       11.37      0.68 o 
 -13   1   4       16.56       16.02      0.73 o 
 -12   1   4       44.98       45.39      1.08 o 
 -11   1   4       68.46       65.50      1.37 o 
 -10   1   4       71.07       64.31      1.30 o 
  -9   1   4       20.71       21.99      0.60 o 
  -8   1   4        0.00        0.18      0.13 o 
  -7   1   4      684.66      697.80     10.93 o 
  -6   1   4     1712.23     1846.55     28.51 o 
  -5   1   4      818.71      887.97     16.02 o 
  -4   1   4      165.74      166.59      3.17 o 
  -3   1   4      101.08       86.31      1.72 o 
  -2   1   4      154.68      177.85      2.85 o 
  -1   1   4      436.12      479.77      6.69 o 
   0   1   4     4710.45     4537.93    116.56 o 
   1   1   4       27.06       33.89      2.60 o 
   2   1   4       13.40       18.56      0.56 o 
   3   1   4      377.72      393.97      7.27 o 
   4   1   4      145.38      146.50      2.48 o 
   5   1   4        0.92        0.82      0.23 o 
   6   1   4       75.35       88.65      1.47 o 
   7   1   4       54.52       40.91      1.43 o 
   8   1   4        1.08        2.40      0.38 o 
   9   1   4       29.88       30.39      0.85 o 
  10   1   4       11.37        8.48      0.52 o 
  11   1   4       16.30       16.66      0.72 o 
  12   1   4       12.17        8.45      0.72 o 
  13   1   4        4.77        4.48      0.63 o 
 -15   2   4        3.99        4.50      0.73 o 
 -14   2   4       18.12       16.91      1.09 o 
 -13   2   4        0.56        1.15      0.48 o 
 -12   2   4       13.36       10.11      0.64 o 
 -11   2   4       25.07       25.78      1.53 o 
 -10   2   4       12.37       10.32      0.57 o 
  -9   2   4        7.38        8.13      0.50 o 
  -8   2   4      116.43      112.00      2.02 o 
  -7   2   4        7.74        7.83      0.45 o 
  -6   2   4       18.73       19.71      0.50 o 
  -5   2   4     2016.43     2226.95     34.42 o 
  -4   2   4        4.16        5.43      0.32 o 
  -3   2   4       89.57       76.11      1.64 o 
  -2   2   4      705.31      773.18     14.03 o 
  -1   2   4      196.66      186.21      3.09 o 
   0   2   4      432.72      458.93      7.26 o 
   1   2   4       60.03       73.68      1.18 o 
   2   2   4        4.86        3.08      0.23 o 
   3   2   4        2.41        2.39      0.27 o 
   4   2   4       14.02        7.45      0.72 o 
   5   2   4       57.71       46.96      1.23 o 
   6   2   4       48.36       52.08      1.25 o 
   7   2   4        0.33        0.60      0.30 o 
   8   2   4       44.84       40.89      1.06 o 
   9   2   4        2.75        2.60      0.37 o 
  10   2   4        4.71        4.91      0.47 o 
  11   2   4       36.50       38.51      1.13 o 
  12   2   4       45.97       45.25      1.30 o 
 -13   3   4        5.57        5.66      1.58 o 
 -12   3   4       19.16       16.80      1.12 o 
 -11   3   4        4.25        4.11      0.66 o 
 -10   3   4       56.97       56.02      2.31 o 
  -9   3   4       43.46       43.33      1.85 o 
  -8   3   4       17.56       13.88      0.67 o 
  -7   3   4      181.60      185.22      3.81 o 
  -6   3   4      880.01      884.95     16.24 o 
  -5   3   4        1.23        1.84      0.19 o 
  -4   3   4      285.60      283.66      4.68 o 
  -3   3   4       13.89       11.67      0.71 o 
  -2   3   4       46.48       44.94      1.16 o 
  -1   3   4        0.46        1.01      0.19 o 
   0   3   4      226.75      253.09      4.21 o 
   1   3   4      104.48      106.94      4.25 o 
   2   3   4       12.98       10.85      0.38 o 
   3   3   4       81.76       83.02      1.82 o 
   4   3   4        0.71        1.09      0.34 o 
   5   3   4        8.70        9.58      0.73 o 
   6   3   4      120.86      123.02      2.41 o 
   7   3   4        0.14       -0.34      0.45 o 
   8   3   4       26.92       31.52      0.99 o 
   9   3   4        0.21        0.65      0.34 o 
  10   3   4      113.08      128.81      3.37 o 
  11   3   4        0.77        1.24      0.55 o 
 -11   4   4        0.04        1.00      1.45 o 
 -10   4   4       12.16       10.64      0.99 o 
  -9   4   4        7.12        6.29      0.80 o 
  -8   4   4        0.03        0.20      0.45 o 
  -7   4   4      100.52       94.45      2.31 o 
  -6   4   4      164.48      175.88      3.75 o 
  -5   4   4      113.24      107.11      2.50 o 
  -4   4   4      176.01      190.83      3.98 o 
  -3   4   4       28.46       27.89      0.99 o 
  -2   4   4      125.87      131.27      2.49 o 
  -1   4   4       28.58       32.84      1.02 o 
   0   4   4        0.03       -0.25      0.20 o 
   1   4   4       40.67       43.35      1.39 o 
   2   4   4        0.93        1.55      0.44 o 
   3   4   4        2.10        2.42      0.49 o 
   4   4   4       26.88       29.54      2.21 o 
   5   4   4       41.68       43.21      1.38 o 
   6   4   4        3.08        3.70      0.52 o 
   7   4   4       57.09       56.77      1.68 o 
   8   4   4        6.29        5.44      0.89 o 
   9   4   4       58.55       70.93      2.64 o 
  -8   5   4       11.49       12.49      1.11 o 
  -7   5   4        6.53        7.81      1.28 o 
  -6   5   4        5.18        2.95      0.69 o 
  -5   5   4        0.28        0.95      0.56 o 
  -4   5   4        1.24        2.92      0.52 o 
  -3   5   4       27.04       27.28      0.96 o 
  -2   5   4       11.27        8.99      0.71 o 
  -1   5   4       42.76       44.32      1.44 o 
   0   5   4       69.92       72.38      2.46 o 
   1   5   4        0.18       -0.41      0.44 o 
   2   5   4       47.91       47.38      1.85 o 
   3   5   4        4.43        4.25      0.71 o 
   4   5   4       14.80       13.94      1.20 o 
   5   5   4        0.25       -0.15      0.63 o 
   6   5   4        1.59        1.82      0.89 o 
 -15   0   5        9.51       10.48      1.23 o 
 -13   0   5       92.56       93.57      2.61 o 
 -11   0   5     3948.31     4069.11     88.34 o 
  -9   0   5      259.69      248.75      6.92 o 
  -7   0   5        4.48        5.33      0.38 o 
  -5   0   5     3787.20     3904.51    122.66 o 
  -3   0   5      204.66      198.37      6.53 o 
  -1   0   5      718.64      706.51     15.58 o 
   1   0   5      604.01      573.12     12.71 o 
   3   0   5     1298.72     1319.70     29.06 o 
   5   0   5      734.12      841.23     15.08 o 
   7   0   5      315.96      314.78      6.96 o 
   9   0   5       60.81       56.91      4.75 o 
  11   0   5       64.18       55.91      2.82 o 
  13   0   5        0.12       -0.21      0.79 o 
 -15   1   5        2.67        2.74      0.47 o 
 -14   1   5       12.26       14.58      0.77 o 
 -13   1   5        2.05        1.32      0.34 o 
 -12   1   5      286.80      290.65      5.66 o 
 -11   1   5      221.33      226.16      3.85 o 
 -10   1   5       10.64        9.51      0.43 o 
  -9   1   5       34.99       33.11      0.78 o 
  -8   1   5      393.02      384.64      7.19 o 
  -7   1   5       73.38       73.11      1.60 o 
  -6   1   5      319.05      374.86      6.95 o 
  -5   1   5     1938.47     2119.94     37.94 o 
  -4   1   5      121.49      127.69      2.49 o 
  -3   1   5     1711.13     1779.79     27.52 o 
  -2   1   5       45.05       46.31      0.76 o 
  -1   1   5      531.79      518.82      7.23 o 
   0   1   5      566.09      567.04      8.91 o 
   1   1   5      450.96      483.69      7.64 o 
   2   1   5      639.64      728.10     16.65 o 
   3   1   5      378.19      380.14      7.04 o 
   4   1   5      785.49      842.79     13.24 o 
   5   1   5      527.94      529.96      8.45 o 
   6   1   5      249.61      251.51      3.73 o 
   7   1   5      125.84      128.97      2.35 o 
   8   1   5        1.49        2.42      0.30 o 
   9   1   5       92.84       85.84      1.76 o 
  10   1   5       35.09       31.23      0.92 o 
  11   1   5       62.86       58.05      1.67 o 
  12   1   5        7.46        6.05      0.67 o 
  13   1   5        1.21        2.54      0.78 o 
 -15   2   5        8.83       11.53      1.00 o 
 -14   2   5        3.21        3.84      0.64 o 
 -13   2   5        1.53        0.77      0.36 o 
 -12   2   5       10.52       10.46      0.64 o 
 -11   2   5       21.66       19.93      0.79 o 
 -10   2   5       34.97       35.79      1.08 o 
  -9   2   5      138.15      136.28      2.88 o 
  -8   2   5      187.86      180.75      3.64 o 
  -7   2   5      228.32      216.14      7.78 o 
  -6   2   5        0.01        0.63      0.20 o 
  -5   2   5        4.23        6.47      1.37 o 
  -4   2   5        0.16        0.28      0.16 o 
  -3   2   5      205.86      187.89      3.63 o 
  -2   2   5      172.96      168.96      2.85 o 
  -1   2   5     2202.65     2334.80     36.03 o 
   0   2   5      580.57      594.95      9.35 o 
   1   2   5      822.26      936.19     13.01 o 
   2   2   5       85.15       91.86      1.63 o 
   3   2   5      216.44      230.11      4.49 o 
   4   2   5      124.41      110.28      2.38 o 
   5   2   5      157.22      156.23      3.24 o 
   6   2   5       41.42       41.10      1.04 o 
   7   2   5       38.64       42.84      1.09 o 
   8   2   5        4.32        3.70      0.61 o 
   9   2   5        3.26        2.87      0.39 o 
  10   2   5       38.96       38.42      1.53 o 
  11   2   5       24.23       25.58      0.94 o 
  12   2   5        7.07        7.78      0.65 o 
 -14   3   5        0.30       -0.10      0.49 o 
 -13   3   5        2.26        2.29      0.59 o 
 -12   3   5       29.02       25.11      2.58 o 
 -11   3   5        3.15        3.34      0.48 o 
 -10   3   5       35.86       33.54      1.14 o 
  -9   3   5       26.50       24.64      0.93 o 
  -8   3   5        1.20        0.81      0.30 o 
  -7   3   5       43.05       38.88      1.15 o 
  -6   3   5      142.19      146.45      3.09 o 
  -5   3   5      102.21       94.58      2.13 o 
  -4   3   5        0.40        0.28      0.13 o 
  -3   3   5       33.90       26.86      0.83 o 
  -2   3   5        6.40        4.99      0.32 o 
  -1   3   5       25.19       29.11      0.73 o 
   0   3   5        8.82        8.51      0.37 o 
   1   3   5        0.05        0.39      0.14 o 
   2   3   5       62.19       55.89      3.08 o 
   3   3   5        5.96        4.49      0.53 o 
   4   3   5      221.54      207.43      4.24 o 
   5   3   5        4.02        5.66      0.51 o 
   6   3   5      293.64      301.18      5.16 o 
   7   3   5       34.10       34.62      1.05 o 
   8   3   5        6.73        7.21      0.56 o 
   9   3   5       38.38       40.25      1.19 o 
  10   3   5       65.60       75.37      1.91 o 
  11   3   5        0.69        0.14      0.43 o 
 -11   4   5       10.96        6.72      0.87 o 
 -10   4   5       11.15       11.59      1.03 o 
  -9   4   5       13.43       13.68      1.46 o 
  -8   4   5        1.14        2.28      0.43 o 
  -7   4   5      120.64      133.81      3.02 o 
  -6   4   5      326.80      340.54      6.68 o 
  -5   4   5       13.91       13.36      0.74 o 
  -4   4   5       82.20       86.82      2.09 o 
  -3   4   5        2.45        2.99      0.41 o 
  -2   4   5       13.70       13.59      0.60 o 
  -1   4   5        1.03        0.97      0.24 o 
   0   4   5        0.95        1.38      0.30 o 
   1   4   5       11.29       11.38      0.88 o 
   2   4   5       29.63       31.39      1.34 o 
   3   4   5        1.18        0.30      0.38 o 
   4   4   5        1.35        2.12      0.50 o 
   5   4   5       12.67       12.74      1.23 o 
   6   4   5       96.27       89.75      2.28 o 
   7   4   5        1.20        0.70      0.47 o 
   8   4   5       22.65       24.35      1.14 o 
   9   4   5        0.74        1.62      0.70 o 
  -8   5   5        5.97        6.86      0.91 o 
  -7   5   5        7.75        8.72      0.95 o 
  -6   5   5       75.91       85.81      2.72 o 
  -5   5   5       29.35       33.30      1.24 o 
  -4   5   5       27.46       26.26      0.97 o 
  -3   5   5       15.40       16.02      0.91 o 
  -2   5   5        9.78        9.87      0.74 o 
  -1   5   5       70.89       73.93      2.55 o 
   0   5   5       76.76       73.87      2.53 o 
   1   5   5        6.68        7.07      0.83 o 
   2   5   5        1.01        1.54      0.56 o 
   3   5   5       24.17       28.54      1.44 o 
   4   5   5       15.04       15.63      0.96 o 
   5   5   5        0.37        0.27      0.64 o 
 -16   0   6        0.48        0.67      0.73 o 
 -14   0   6        5.58        6.04      0.96 o 
 -12   0   6       86.86       98.21      3.93 o 
 -10   0   6      172.21      178.46      4.33 o 
  -8   0   6       70.56       66.01      2.64 o 
  -6   0   6      367.96      468.28     15.16 o 
  -4   0   6        0.68        0.42      0.17 o 
  -2   0   6       18.77       25.39      0.75 o 
   0   0   6     3171.69     3231.23     70.64 o 
   2   0   6       14.30       13.55      0.59 o 
   4   0   6      946.28      968.46     21.46 o 
   6   0   6       26.55       32.45      0.88 o 
   8   0   6        6.52        7.85      0.60 o 
  10   0   6        2.89        4.64      0.92 o 
  12   0   6        9.85        8.99      1.40 o 
 -16   1   6        1.96        2.83      0.54 o 
 -15   1   6        5.60        5.46      0.59 o 
 -14   1   6        8.75       10.26      0.67 o 
 -13   1   6       33.93       33.86      1.10 o 
 -12   1   6      122.31      124.16      2.71 o 
 -11   1   6      212.00      208.45      4.17 o 
 -10   1   6       58.08       48.41      1.27 o 
  -9   1   6       68.70       68.94      1.60 o 
  -8   1   6        0.37       -0.05      0.14 o 
  -7   1   6      288.48      299.22      5.64 o 
  -6   1   6        2.74        3.24      0.47 o 
  -5   1   6       33.06       37.32      0.92 o 
  -4   1   6      191.09      200.66      3.81 o 
  -3   1   6      192.01      207.98      3.02 o 
  -2   1   6       44.13       61.06      0.98 o 
  -1   1   6        6.87        6.53      0.24 o 
   0   1   6     1404.52     1545.16     23.99 o 
   1   1   6     1469.05     1527.20     23.75 o 
   2   1   6        2.13        0.38      0.21 o 
   3   1   6       38.97       30.08      0.66 o 
   4   1   6       71.91       70.26      1.33 o 
   5   1   6        0.14        0.18      0.20 o 
   6   1   6       26.39       28.55      0.78 o 
   7   1   6        0.56        0.61      0.24 o 
   8   1   6        7.13        6.87      0.45 o 
   9   1   6        1.86        2.85      0.36 o 
  10   1   6       38.62       39.49      1.38 o 
  11   1   6        7.10        6.97      0.67 o 
  12   1   6        1.50        0.83      0.63 o 
 -15   2   6       11.56       15.14      1.08 o 
 -14   2   6        2.70        2.25      0.48 o 
 -13   2   6        1.82        1.44      0.37 o 
 -12   2   6       49.12       39.34      2.04 o 
 -11   2   6        4.79        4.85      0.60 o 
 -10   2   6       23.93       21.88      0.82 o 
  -9   2   6       40.81       40.77      1.15 o 
  -8   2   6       72.62       69.29      1.64 o 
  -7   2   6       74.26       71.65      2.80 o 
  -6   2   6        4.91        4.86      0.36 o 
  -5   2   6       49.42       50.50      1.22 o 
  -4   2   6       85.14      101.17      2.11 o 
  -3   2   6       10.00        8.78      0.40 o 
  -2   2   6        0.15        0.33      0.14 o 
  -1   2   6      258.94      217.42      3.18 o 
   0   2   6     1258.38     1328.80     20.61 o 
   1   2   6       97.25       79.98      1.46 o 
   2   2   6        9.92       14.27      0.59 o 
   3   2   6       80.53       69.97      1.65 o 
   4   2   6       43.12       42.96      2.18 o 
   5   2   6      288.73      252.02      4.97 o 
   6   2   6        0.00       -0.06      0.26 o 
   7   2   6        0.54       -0.02      0.25 o 
   8   2   6        1.05        0.64      0.30 o 
   9   2   6        9.65       10.52      0.63 o 
  10   2   6       11.12       11.50      0.69 o 
  11   2   6        0.75        1.28      0.42 o 
 -14   3   6        0.06        0.83      0.53 o 
 -13   3   6        5.12        5.86      0.78 o 
 -12   3   6       32.95       26.67      1.31 o 
 -11   3   6       43.64       34.14      1.18 o 
 -10   3   6       95.16       91.72      2.27 o 
  -9   3   6       13.98       11.91      0.86 o 
  -8   3   6        1.85        3.24      0.40 o 
  -7   3   6        3.29        2.44      0.37 o 
  -6   3   6      233.82      219.25      4.39 o 
  -5   3   6       23.38       23.74      0.85 o 
  -4   3   6       68.79       63.92      1.54 o 
  -3   3   6        2.19        3.13      0.29 o 
  -2   3   6        0.00       -0.15      0.15 o 
  -1   3   6       41.79       38.91      0.89 o 
   0   3   6      100.06      105.37      1.91 o 
   1   3   6      107.96      120.51      2.50 o 
   2   3   6        0.05       -0.15      0.53 o 
   3   3   6        6.30        8.58      0.57 o 
   4   3   6       44.69       39.88      1.21 o 
   5   3   6       30.89       27.91      1.27 o 
   6   3   6      227.41      234.54      4.17 o 
   7   3   6       35.26       34.47      1.82 o 
   8   3   6        1.97        2.78      0.43 o 
   9   3   6        7.11        7.37      0.62 o 
  10   3   6        0.04        0.09      0.40 o 
 -11   4   6       18.28       17.09      1.38 o 
 -10   4   6       22.59       31.56      1.50 o 
  -9   4   6       12.53       11.48      0.78 o 
  -8   4   6       25.29       24.41      1.00 o 
  -7   4   6       10.43       12.72      0.76 o 
  -6   4   6       67.36       63.94      1.71 o 
  -5   4   6      405.08      418.96      8.05 o 
  -4   4   6      157.88      155.80      3.33 o 
  -3   4   6        0.12       -0.20      0.24 o 
  -2   4   6       34.67       34.11      0.92 o 
  -1   4   6       15.65       11.81      0.65 o 
   0   4   6       99.96       86.51      3.10 o 
   1   4   6        3.87        2.29      0.51 o 
   2   4   6       51.84       49.77      1.84 o 
   3   4   6       11.57       11.56      0.89 o 
   4   4   6       68.83       69.34      2.29 o 
   5   4   6        5.49        4.44      0.65 o 
   6   4   6        1.38        1.93      0.48 o 
   7   4   6        8.44        7.71      0.73 o 
   8   4   6        4.75        4.00      0.78 o 
  -8   5   6        0.00       -0.25      0.61 o 
  -7   5   6        0.48        0.50      0.61 o 
  -6   5   6        2.73        4.31      0.60 o 
  -5   5   6        3.80        6.41      0.66 o 
  -4   5   6       18.38       18.47      0.98 o 
  -3   5   6       15.61       15.16      0.90 o 
  -2   5   6        5.45        6.31      0.85 o 
  -1   5   6       18.36       18.67      1.27 o 
   0   5   6       13.90       11.64      1.05 o 
   1   5   6        4.18        3.05      0.67 o 
   2   5   6        0.00        0.28      0.49 o 
   3   5   6       11.26        8.85      0.93 o 
   4   5   6        5.86        4.85      0.77 o 
 -15   0   7        2.56        3.74      0.90 o 
 -13   0   7        2.64        1.59      0.63 o 
 -11   0   7      282.61      265.56      9.16 o 
  -9   0   7        6.15        4.29      0.63 o 
  -7   0   7      320.85      360.77     11.85 o 
  -5   0   7     5435.66     5898.66    136.00 o 
  -3   0   7     1141.76     1167.45     37.00 o 
  -1   0   7     1692.91     1782.15     39.10 o 
   1   0   7      367.45      388.61     11.35 o 
   3   0   7      354.52      365.11      8.34 o 
   5   0   7      271.05      262.10      4.94 o 
   7   0   7       41.19       42.27      2.23 o 
   9   0   7        8.55        8.82      1.11 o 
  11   0   7        0.81       -0.13      0.71 o 
 -16   1   7       41.58       44.13      1.42 o 
 -15   1   7       21.00       22.53      0.98 o 
 -14   1   7        0.01        0.23      0.34 o 
 -13   1   7       23.82       23.66      0.92 o 
 -12   1   7       27.75       28.87      0.99 o 
 -11   1   7      167.82      174.15      3.58 o 
 -10   1   7      305.75      310.29      5.95 o 
  -9   1   7      140.00      120.30      2.53 o 
  -8   1   7       74.73       69.09      1.60 o 
  -7   1   7       61.39       65.68      1.48 o 
  -6   1   7       39.42       38.65      0.78 o 
  -5   1   7     1589.67     1717.45     26.57 o 
  -4   1   7      222.72      220.03      3.19 o 
  -3   1   7      744.88      797.04     11.09 o 
  -2   1   7      660.99      716.47     11.24 o 
  -1   1   7      734.57      767.50     13.99 o 
   0   1   7      163.72      175.14      2.92 o 
   1   1   7      388.49      387.69      6.21 o 
   2   1   7       14.10       11.94      0.38 o 
   3   1   7       11.17        6.35      0.44 o 
   4   1   7        3.84        2.70      0.20 o 
   5   1   7      100.57      102.97      3.29 o 
   6   1   7        1.90        2.10      0.28 o 
   7   1   7        0.04       -0.11      0.21 o 
   8   1   7        9.30        7.98      0.50 o 
   9   1   7        0.02       -0.16      0.34 o 
  10   1   7        5.60        6.57      0.64 o 
  11   1   7        8.37        7.01      0.89 o 
  12   1   7        5.59        4.30      0.79 o 
 -15   2   7        0.55        0.10      0.41 o 
 -14   2   7        8.00        7.62      0.64 o 
 -13   2   7        2.95        2.79      0.45 o 
 -12   2   7       24.04       26.64      0.96 o 
 -11   2   7      296.34      269.02      5.33 o 
 -10   2   7        2.29        2.80      0.37 o 
  -9   2   7       15.11       17.28      0.70 o 
  -8   2   7      158.40      154.83      3.19 o 
  -7   2   7       13.78       16.18      0.63 o 
  -6   2   7       43.90       42.03      1.09 o 
  -5   2   7        1.02        1.58      0.23 o 
  -4   2   7      229.34      268.89      5.11 o 
  -3   2   7      148.16      146.53      2.53 o 
  -2   2   7      145.82      133.03      2.03 o 
  -1   2   7     1505.76     1574.88     21.76 o 
   0   2   7      400.46      348.81      5.59 o 
   1   2   7      201.57      196.92      3.90 o 
   2   2   7       52.24       46.89      1.22 o 
   3   2   7       37.60       37.13      1.76 o 
   4   2   7        4.96        3.79      0.51 o 
   5   2   7      404.15      397.14      7.58 o 
   6   2   7       49.29       46.87      1.35 o 
   7   2   7        1.36        0.88      0.38 o 
   8   2   7        0.54        0.10      0.29 o 
   9   2   7        2.19        1.70      0.38 o 
  10   2   7        3.35        4.12      0.50 o 
  11   2   7        0.91        1.15      0.49 o 
 -14   3   7        1.85        2.33      0.65 o 
 -13   3   7        0.26        0.33      0.52 o 
 -12   3   7       16.86       18.98      1.14 o 
 -11   3   7        0.28       -0.01      0.32 o 
 -10   3   7       13.59        9.92      0.66 o 
  -9   3   7        2.95        3.46      0.43 o 
  -8   3   7        0.14        0.42      0.28 o 
  -7   3   7       12.96       11.55      0.63 o 
  -6   3   7     1085.24     1111.45     20.25 o 
  -5   3   7      704.36      738.18     13.58 o 
  -4   3   7        0.06        0.43      0.23 o 
  -3   3   7      152.25      154.01      2.74 o 
  -2   3   7      108.50      109.40      2.02 o 
  -1   3   7        6.35        9.76      0.40 o 
   0   3   7      218.00      208.96      4.11 o 
   1   3   7       24.75       21.93      1.23 o 
   2   3   7       87.71       80.62      2.94 o 
   3   3   7       20.10       22.48      0.86 o 
   4   3   7       40.91       40.13      1.24 o 
   5   3   7        1.69        1.87      0.40 o 
   6   3   7        6.18        6.50      0.59 o 
   7   3   7       12.36       16.38      0.79 o 
   8   3   7        2.17        2.77      0.46 o 
   9   3   7        6.00        9.01      0.71 o 
  10   3   7       18.10       23.22      1.02 o 
 -11   4   7        2.60        2.82      0.69 o 
 -10   4   7       25.51       28.69      1.41 o 
  -9   4   7       25.05       26.51      1.08 o 
  -8   4   7        0.05       -0.33      0.32 o 
  -7   4   7        0.01       -0.35      0.31 o 
  -6   4   7      184.20      181.00      3.82 o 
  -5   4   7       96.47       95.81      2.26 o 
  -4   4   7      135.06      137.00      2.61 o 
  -3   4   7       38.75       36.17      0.98 o 
  -2   4   7       72.12       67.53      3.94 o 
  -1   4   7      145.03      139.16      4.22 o 
   0   4   7        0.14        0.10      0.43 o 
   1   4   7        1.18        0.81      0.74 o 
   2   4   7       19.34       19.27      1.12 o 
   3   4   7        2.09        1.10      0.44 o 
   4   4   7        3.56        2.61      0.58 o 
   5   4   7        3.01        3.70      0.65 o 
   6   4   7        0.10        0.12      0.42 o 
   7   4   7        3.42        3.42      0.60 o 
  -8   5   7        3.17        3.99      0.77 o 
  -7   5   7        2.26        4.20      0.64 o 
  -6   5   7        6.90        7.15      0.70 o 
  -5   5   7        2.69        1.92      0.70 o 
  -4   5   7        3.45        5.64      0.64 o 
  -3   5   7        4.72        4.19      0.78 o 
  -2   5   7       12.95       12.98      1.15 o 
  -1   5   7        0.36        0.80      0.58 o 
   0   5   7       58.92       54.23      2.15 o 
   1   5   7       35.37       37.19      1.70 o 
   2   5   7        0.57        0.25      0.55 o 
   3   5   7       10.36        8.60      1.99 o 
   4   5   7       16.65       17.86      1.25 o 
 -16   0   8        0.10       -0.25      0.67 o 
 -14   0   8       18.87       20.10      1.59 o 
 -12   0   8      240.61      242.79      8.54 o 
 -10   0   8     1331.90     1353.05     43.16 o 
  -8   0   8       16.75       16.06      1.00 o 
  -6   0   8       81.17      106.26      2.64 o 
  -4   0   8      751.43      743.46     23.77 o 
  -2   0   8      218.57      209.29      4.85 o 
   0   0   8      243.99      237.25      5.49 o 
   2   0   8      682.00      683.66     15.28 o 
   4   0   8      580.48      578.53     13.06 o 
   6   0   8       12.99       13.19      0.97 o 
   8   0   8        1.18        1.69      0.65 o 
  10   0   8       69.17       77.04      3.60 o 
 -16   1   8       18.34       26.19      1.08 o 
 -15   1   8       20.68       23.62      0.99 o 
 -14   1   8        1.65        0.38      0.35 o 
 -13   1   8        0.00       -0.34      0.29 o 
 -12   1   8      177.98      170.53      3.56 o 
 -11   1   8      834.00      840.92     15.45 o 
 -10   1   8      383.26      392.95      7.44 o 
  -9   1   8      131.32      109.56      2.35 o 
  -8   1   8        5.74        4.45      0.37 o 
  -7   1   8       43.98       40.64      0.84 o 
  -6   1   8       61.43       62.62      1.46 o 
  -5   1   8       21.10       25.33      0.52 o 
  -4   1   8       70.94       83.00      2.39 o 
  -3   1   8       95.00       84.97      1.52 o 
  -2   1   8       81.22       77.87      1.42 o 
  -1   1   8      105.80      120.04      2.44 o 
   0   1   8      416.82      422.56      6.76 o 
   1   1   8       11.53       13.25      0.42 o 
   2   1   8        0.54        0.61      0.17 o 
   3   1   8      137.66      133.80      2.69 o 
   4   1   8       66.78       60.81      1.49 o 
   5   1   8       80.83       86.02      2.37 o 
   6   1   8      174.09      171.45      3.05 o 
   7   1   8       84.13       76.34      3.38 o 
   8   1   8        8.27        6.94      0.58 o 
   9   1   8        4.57        5.28      0.74 o 
  10   1   8       22.08       21.58      1.33 o 
  11   1   8        0.01       -0.31      0.56 o 
 -15   2   8       13.52       16.11      0.90 o 
 -14   2   8        0.23        0.51      0.38 o 
 -13   2   8       18.39       18.84      0.89 o 
 -12   2   8       59.28       47.57      1.39 o 
 -11   2   8        3.05        6.71      0.54 o 
 -10   2   8       17.02       15.67      0.72 o 
  -9   2   8       29.29       26.87      0.90 o 
  -8   2   8       51.34       52.42      1.62 o 
  -7   2   8        3.00        2.79      0.32 o 
  -6   2   8       49.93       50.42      3.24 o 
  -5   2   8       55.54       48.83      1.35 o 
  -4   2   8       10.67       10.24      0.41 o 
  -3   2   8        6.87        7.81      0.27 o 
  -2   2   8       13.07        9.10      0.31 o 
  -1   2   8        1.64        1.18      0.16 o 
   0   2   8      856.72      898.73     14.15 o 
   1   2   8       32.22       32.55      1.46 o 
   2   2   8       41.67       49.27      1.53 o 
   3   2   8       58.67       56.19      1.67 o 
   4   2   8      273.67      281.65      5.52 o 
   5   2   8       19.76       21.88      1.78 o 
   6   2   8      258.33      261.72      5.26 o 
   7   2   8       14.35       16.32      0.99 o 
   8   2   8       12.91       15.14      0.85 o 
   9   2   8       20.97       23.70      1.54 o 
  10   2   8        0.15        0.09      0.44 o 
 -13   3   8        5.48        4.52      0.57 o 
 -12   3   8        6.15        4.60      0.67 o 
 -11   3   8       36.98       30.35      1.11 o 
 -10   3   8       38.44       36.17      1.21 o 
  -9   3   8        5.10        4.18      0.46 o 
  -8   3   8        5.90        4.31      0.45 o 
  -7   3   8        0.00        0.01      0.26 o 
  -6   3   8      506.59      499.17      9.36 o 
  -5   3   8      158.56      165.65      3.40 o 
  -4   3   8       34.40       32.77      0.86 o 
  -3   3   8        5.08        3.70      0.38 o 
  -2   3   8       79.09       77.36      1.51 o 
  -1   3   8       29.69       28.85      0.72 o 
   0   3   8        2.81        2.95      0.87 o 
   1   3   8      111.09       97.70      2.54 o 
   2   3   8       26.14       20.44      1.34 o 
   3   3   8       35.58       37.76      1.19 o 
   4   3   8        1.35        2.40      0.41 o 
   5   3   8       21.53       19.01      0.89 o 
   6   3   8       12.75       13.32      0.81 o 
   7   3   8       19.17       18.90      0.84 o 
   8   3   8        5.91        6.19      0.58 o 
   9   3   8        9.67       11.14      0.77 o 
 -11   4   8        0.08       -0.95      0.69 o 
 -10   4   8        8.35        9.76      0.75 o 
  -9   4   8        4.14        3.35      0.52 o 
  -8   4   8        1.33        1.46      0.41 o 
  -7   4   8        2.82        2.66      0.47 o 
  -6   4   8       25.26       26.08      0.98 o 
  -5   4   8      273.88      293.91      5.07 o 
  -4   4   8        5.84        5.77      0.47 o 
  -3   4   8       26.83       30.69      1.08 o 
  -2   4   8        8.73        9.02      0.58 o 
  -1   4   8       18.54       16.57      2.10 o 
   0   4   8        1.10        0.79      0.47 o 
   1   4   8       24.06       20.69      1.17 o 
   2   4   8        9.16        7.87      0.81 o 
   3   4   8        0.14       -0.50      0.40 o 
   4   4   8        1.14        4.33      1.19 o 
   5   4   8       15.75       18.95      1.22 o 
   6   4   8       29.24       29.37      1.25 o 
   7   4   8        4.89        4.80      1.07 o 
  -7   5   8        5.02        6.90      0.72 o 
  -6   5   8        2.65        1.98      0.64 o 
  -5   5   8        1.14        1.52      0.54 o 
  -4   5   8        0.75        0.26      0.55 o 
  -3   5   8        8.60       11.51      1.10 o 
  -2   5   8       10.23        9.82      1.30 o 
  -1   5   8        3.12        1.84      0.66 o 
   0   5   8       33.47       27.76      2.97 o 
   1   5   8       17.34       15.80      1.25 o 
   2   5   8        4.92        4.80      0.81 o 
   3   5   8        0.08        0.45      0.53 o 
 -15   0   9       65.92       59.13      2.97 o 
 -13   0   9       20.60       18.59      1.42 o 
 -11   0   9      289.55      287.39      9.89 o 
  -9   0   9      984.90      988.18     31.69 o 
  -7   0   9      121.93      109.84      2.77 o 
  -5   0   9      109.85       97.91     10.95 o 
  -3   0   9        1.03        0.16      0.16 o 
  -1   0   9       53.52       45.59      1.32 o 
   1   0   9      806.20      824.05     25.29 o 
   3   0   9       30.72       22.77      1.72 o 
   5   0   9       11.94       12.48      0.72 o 
   7   0   9        0.99        0.38      0.54 o 
   9   0   9        6.28        8.11      1.21 o 
  11   0   9        8.63       10.71      1.57 o 
 -16   1   9       35.65       44.00      1.85 o 
 -15   1   9        6.79        7.74      0.66 o 
 -14   1   9       26.56       28.40      1.05 o 
 -13   1   9        0.06       -0.10      0.30 o 
 -12   1   9       12.24       15.03      0.74 o 
 -11   1   9      211.28      216.63      4.36 o 
 -10   1   9      160.31      158.30      3.28 o 
  -9   1   9       37.72       39.85      1.11 o 
  -8   1   9       85.85       88.82      1.98 o 
  -7   1   9        6.39        5.69      0.34 o 
  -6   1   9      385.45      382.91      5.47 o 
  -5   1   9       98.73       92.09      2.23 o 
  -4   1   9       83.75       85.84      1.56 o 
  -3   1   9        8.99        7.97      0.31 o 
  -2   1   9        0.04        0.68      0.52 o 
  -1   1   9      238.38      278.14      4.55 o 
   0   1   9      235.11      219.66      3.66 o 
   1   1   9        3.21        0.53      0.18 o 
   2   1   9        0.81        0.68      0.16 o 
   3   1   9       10.09       13.01      0.45 o 
   4   1   9      270.16      264.38      5.16 o 
   5   1   9      244.88      245.39     11.25 o 
   6   1   9        5.02        4.72      0.40 o 
   7   1   9        0.00        0.08      0.38 o 
   8   1   9        0.05        0.41      0.38 o 
   9   1   9        0.65        1.21      0.53 o 
  10   1   9        1.19        1.01      0.59 o 
 -15   2   9        3.31        3.68      0.56 o 
 -14   2   9        4.11        4.76      0.58 o 
 -13   2   9      110.69      107.21      2.54 o 
 -12   2   9        1.53        1.11      0.38 o 
 -11   2   9      263.84      221.46      4.51 o 
 -10   2   9        0.68        1.89      0.37 o 
  -9   2   9        0.37        0.13      0.24 o 
  -8   2   9        3.71        2.56      0.35 o 
  -7   2   9      248.14      223.73      4.40 o 
  -6   2   9      122.90      120.25      2.53 o 
  -5   2   9       63.25       65.64      1.34 o 
  -4   2   9      112.33      111.61      3.02 o 
  -3   2   9        5.50        5.26      0.69 o 
  -2   2   9       16.65       16.32      0.61 o 
  -1   2   9        7.43        8.94      0.37 o 
   0   2   9      138.85      121.02      2.73 o 
   1   2   9       73.14       76.69      1.80 o 
   2   2   9        8.67        9.80      0.60 o 
   3   2   9        3.90        4.71      0.45 o 
   4   2   9       50.77       46.86      1.46 o 
   5   2   9       84.33       91.54      2.20 o 
   6   2   9       65.61       60.16      1.66 o 
   7   2   9        0.60        0.86      0.36 o 
   8   2   9        1.85        2.16      0.42 o 
   9   2   9        0.05        0.10      0.35 o 
  10   2   9       10.37       13.45      0.94 o 
 -13   3   9        0.49        0.29      0.68 o 
 -12   3   9       19.79       17.25      0.91 o 
 -11   3   9       14.89       13.41      0.79 o 
 -10   3   9       53.41       44.17      2.21 o 
  -9   3   9        5.63        4.40      0.47 o 
  -8   3   9       29.33       27.82      1.02 o 
  -7   3   9        4.27        5.54      0.48 o 
  -6   3   9       57.91       55.33      1.44 o 
  -5   3   9      238.75      225.38      3.90 o 
  -4   3   9       38.43       32.34      0.85 o 
  -3   3   9       40.58       35.89      0.88 o 
  -2   3   9       55.31       45.94      2.23 o 
  -1   3   9      206.61      189.40      3.27 o 
   0   3   9       12.60        7.33      0.72 o 
   1   3   9       78.95       73.57      1.85 o 
   2   3   9        0.27        0.43      0.29 o 
   3   3   9        5.31        4.63      0.50 o 
   4   3   9        9.12       10.97      0.72 o 
   5   3   9        8.11        7.08      0.63 o 
   6   3   9        2.10        1.13      0.47 o 
   7   3   9        2.97        3.12      0.47 o 
   8   3   9        0.14       -0.13      0.38 o 
 -11   4   9        0.27        0.70      0.47 o 
 -10   4   9       51.58       59.05      1.74 o 
  -9   4   9       12.71       14.69      0.85 o 
  -8   4   9        2.20        3.17      0.49 o 
  -7   4   9       32.97       34.78      1.16 o 
  -6   4   9       15.14       15.05      0.69 o 
  -5   4   9       16.51       20.07      0.78 o 
  -4   4   9       63.35       57.66      1.75 o 
  -3   4   9       39.48       46.71      1.38 o 
  -2   4   9       37.59       33.81      1.58 o 
  -1   4   9       32.67       38.85      1.66 o 
   0   4   9       60.71       53.48      2.73 o 
   1   4   9       33.91       31.99      2.39 o 
   2   4   9        5.59        3.86      0.67 o 
   3   4   9        3.57        3.48      0.65 o 
   4   4   9        0.02        0.32      0.67 o 
   5   4   9       49.10       57.02      3.12 o 
   6   4   9        0.10        0.00      0.50 o 
  -7   5   9        0.33        0.33      0.49 o 
  -6   5   9        9.18       12.14      0.90 o 
  -5   5   9       22.23       25.61      2.33 o 
  -4   5   9        2.86        2.41      0.71 o 
  -3   5   9        1.75        2.07      0.66 o 
  -2   5   9        2.81        3.05      0.74 o 
  -1   5   9        1.53        0.65      0.58 o 
   0   5   9       21.67       20.53      1.40 o 
   1   5   9        7.56        7.00      0.91 o 
 -16   0  10       17.25       18.55      1.76 o 
 -14   0  10       21.19       21.14      1.61 o 
 -12   0  10       40.99       36.87      2.01 o 
 -10   0  10       70.78       71.67      3.05 o 
  -8   0  10       27.36       25.07      0.94 o 
  -6   0  10       29.41       36.94      1.16 o 
  -4   0  10      769.22      782.78     19.79 o 
  -2   0  10      141.31      174.13      4.17 o 
   0   0  10     1447.34     1576.53     34.73 o 
   2   0  10      113.55      110.71      2.88 o 
   4   0  10        9.75       16.50      1.47 o 
   6   0  10       38.33       31.31      1.80 o 
   8   0  10       16.83       15.56      1.55 o 
  10   0  10       20.60       18.24      1.84 o 
 -15   1  10        1.29        0.66      0.49 o 
 -14   1  10       30.23       30.30      1.40 o 
 -13   1  10        0.08        0.04      0.32 o 
 -12   1  10       54.23       45.36      1.33 o 
 -11   1  10       17.68       13.30      0.85 o 
 -10   1  10       80.89       86.93      2.03 o 
  -9   1  10      132.65      139.57      2.94 o 
  -8   1  10      112.09      109.77      2.36 o 
  -7   1  10      117.61      125.84      3.54 o 
  -6   1  10      679.50      645.62     23.04 o 
  -5   1  10      344.45      362.21      5.86 o 
  -4   1  10      343.07      370.88      5.99 o 
  -3   1  10       63.83       63.51      1.24 o 
  -2   1  10      703.02      710.76     13.08 o 
  -1   1  10      157.27      172.65      2.95 o 
   0   1  10      108.28      110.60      2.00 o 
   1   1  10      123.50      135.25      2.40 o 
   2   1  10        2.58        3.48      0.28 o 
   3   1  10       16.95       14.97      0.65 o 
   4   1  10       29.83       31.56      1.01 o 
   5   1  10      122.93      130.51      2.85 o 
   6   1  10       18.32       18.59      0.87 o 
   7   1  10        4.08        4.37      0.52 o 
   8   1  10        5.70        5.69      0.73 o 
   9   1  10        5.52        7.54      0.86 o 
  10   1  10        6.74        9.84      1.03 o 
 -15   2  10        1.02        0.95      0.44 o 
 -14   2  10       14.66       17.15      0.92 o 
 -13   2  10       28.49       29.87      1.13 o 
 -12   2  10       95.93       94.28      2.28 o 
 -11   2  10       42.91       47.73      1.40 o 
 -10   2  10      288.42      273.88      5.42 o 
  -9   2  10        1.30        1.67      0.38 o 
  -8   2  10       25.99       28.87      0.93 o 
  -7   2  10      224.78      213.59      4.25 o 
  -6   2  10      297.02      262.17      4.41 o 
  -5   2  10       94.65       90.09      1.73 o 
  -4   2  10       17.21       17.66      0.68 o 
  -3   2  10       22.86       28.41      0.84 o 
  -2   2  10      108.67      111.75      2.74 o 
  -1   2  10       82.40       82.94      1.71 o 
   0   2  10       64.80       65.99      1.61 o 
   1   2  10      165.34      160.78      3.35 o 
   2   2  10        8.15        7.59      0.62 o 
   3   2  10       18.41       16.68      0.76 o 
   4   2  10       79.03       74.60      2.10 o 
   5   2  10        2.63        1.88      0.40 o 
   6   2  10      114.47      113.72      2.68 o 
   7   2  10        7.48        7.88      0.59 o 
   8   2  10        3.42        3.40      0.47 o 
   9   2  10        0.02        0.32      0.45 o 
 -13   3  10        1.90        3.17      0.56 o 
 -12   3  10       16.56       15.04      0.96 o 
 -11   3  10        0.09        0.46      0.37 o 
 -10   3  10       43.84       40.76      1.27 o 
  -9   3  10        1.85        1.28      0.36 o 
  -8   3  10        1.06        2.25      0.38 o 
  -7   3  10       15.57       18.92      0.97 o 
  -6   3  10        3.46        4.29      0.42 o 
  -5   3  10      645.39      640.45     10.26 o 
  -4   3  10      138.58      143.54      2.62 o 
  -3   3  10       13.29       12.75      0.50 o 
  -2   3  10      216.56      213.08      4.25 o 
  -1   3  10      238.66      206.63      4.23 o 
   0   3  10        5.47        2.61      0.53 o 
   1   3  10      140.22      124.19      3.49 o 
   2   3  10       49.22       48.10      2.12 o 
   3   3  10       40.96       38.21      1.26 o 
   4   3  10        0.84        1.08      0.43 o 
   5   3  10        0.15        0.81      0.45 o 
   6   3  10       12.23       11.46      0.82 o 
   7   3  10        0.49        0.65      0.39 o 
 -11   4  10       14.05       20.35      1.04 o 
 -10   4  10        4.91        3.94      0.57 o 
  -9   4  10       26.33       27.72      1.11 o 
  -8   4  10       25.97       23.25      0.99 o 
  -7   4  10        4.70        4.40      0.46 o 
  -6   4  10        8.78        7.85      0.53 o 
  -5   4  10       81.09       80.60      2.06 o 
  -4   4  10        2.40        2.28      0.43 o 
  -3   4  10      100.01      101.48      3.18 o 
  -2   4  10       21.46       20.93      1.31 o 
  -1   4  10      117.55      122.88      3.64 o 
   0   4  10       36.90       33.60      1.55 o 
   1   4  10        9.80        9.61      0.93 o 
   2   4  10        0.01       -0.61      0.41 o 
   3   4  10        0.36        0.99      0.56 o 
   4   4  10        4.03        5.00      0.78 o 
   5   4  10        0.11        0.13      0.57 o 
  -6   5  10        2.56        2.60      0.77 o 
  -5   5  10        0.57        0.34      0.64 o 
  -4   5  10        0.30        0.99      0.62 o 
  -3   5  10        2.29        2.98      0.75 o 
  -2   5  10        7.43        5.45      1.04 o 
  -1   5  10        5.91        8.00      1.50 o 
   0   5  10        0.86        0.25      0.62 o 
 -15   0  11        0.16        0.17      0.71 o 
 -13   0  11       10.23        8.99      1.15 o 
 -11   0  11      413.26      419.07     14.11 o 
  -9   0  11       18.31       20.40      0.87 o 
  -7   0  11      127.30      126.60      3.19 o 
  -5   0  11      149.83      147.63      5.32 o 
  -3   0  11       89.40       79.07      2.12 o 
  -1   0  11        3.50        4.33      0.42 o 
   1   0  11       45.03       42.43      1.37 o 
   3   0  11       28.90       21.04      0.93 o 
   5   0  11      101.88      104.28      4.12 o 
   7   0  11        8.16        6.69      1.05 o 
   9   0  11        2.12        2.24      0.92 o 
 -15   1  11        1.66        1.46      0.57 o 
 -14   1  11        0.57        0.43      0.46 o 
 -13   1  11       14.50       12.98      0.97 o 
 -12   1  11        0.66        0.83      0.44 o 
 -11   1  11      116.69       95.06      2.81 o 
 -10   1  11      350.28      353.87      8.54 o 
  -9   1  11       99.30       93.44      2.68 o 
  -8   1  11       35.79       32.32      0.99 o 
  -7   1  11      351.04      352.24      6.75 o 
  -6   1  11       33.59       30.36      0.72 o 
  -5   1  11       57.04       52.55      1.08 o 
  -4   1  11       33.80       31.80      0.75 o 
  -3   1  11       14.56       13.35      0.46 o 
  -2   1  11        1.56        0.46      0.13 o 
  -1   1  11       50.39       52.93      1.71 o 
   0   1  11       17.03       15.42      0.51 o 
   1   1  11       90.82       78.00      1.92 o 
   2   1  11       28.40       28.67      1.74 o 
   3   1  11       12.64        9.27      0.58 o 
   4   1  11       63.54       58.38      1.54 o 
   5   1  11      158.36      167.80      3.57 o 
   6   1  11        1.71        2.66      0.46 o 
   7   1  11        8.45        6.17      0.61 o 
   8   1  11        0.11       -0.51      0.56 o 
   9   1  11        4.71        4.09      0.76 o 
 -14   2  11        4.06        5.17      0.61 o 
 -13   2  11        2.73        1.72      0.47 o 
 -12   2  11      120.73      123.99      3.88 o 
 -11   2  11       84.76       74.54      1.89 o 
 -10   2  11       17.47       22.28      0.88 o 
  -9   2  11       21.34       14.29      0.70 o 
  -8   2  11        2.85        2.01      0.30 o 
  -7   2  11      166.54      155.38      2.81 o 
  -6   2  11      252.57      241.47      4.96 o 
  -5   2  11       21.13       20.11      0.64 o 
  -4   2  11       56.18       49.04      1.31 o 
  -3   2  11       23.31       24.97      0.66 o 
  -2   2  11       40.51       37.01      0.94 o 
  -1   2  11       10.87       10.54      1.46 o 
   0   2  11       45.76       36.82      1.08 o 
   1   2  11        0.39        0.55      0.27 o 
   2   2  11        7.56        6.04      0.51 o 
   3   2  11        2.78        2.31      0.37 o 
   4   2  11        9.93       10.27      0.68 o 
   5   2  11       57.72       54.85      1.58 o 
   6   2  11        0.00        0.31      0.37 o 
   7   2  11       17.08       14.50      0.78 o 
   8   2  11        0.00        0.47      0.46 o 
 -13   3  11        0.00       -0.27      0.43 o 
 -12   3  11        5.30        9.63      1.42 o 
 -11   3  11       19.06       19.30      0.94 o 
 -10   3  11        3.71        2.25      0.54 o 
  -9   3  11       20.89       18.56      0.84 o 
  -8   3  11        6.47        3.29      0.39 o 
  -7   3  11        0.24        0.27      0.26 o 
  -6   3  11        0.10        0.09      0.24 o 
  -5   3  11      308.02      306.95      7.00 o 
  -4   3  11        0.95        1.29      0.27 o 
  -3   3  11        9.11       11.62      0.85 o 
  -2   3  11        7.22        5.85      0.70 o 
  -1   3  11       27.97       33.05      1.44 o 
   0   3  11       26.10       21.74      1.35 o 
   1   3  11       16.89       18.95      0.86 o 
   2   3  11       30.63       27.50      1.04 o 
   3   3  11        0.43        1.95      1.19 o 
   4   3  11       24.31       23.40      1.17 o 
   5   3  11       22.08       24.14      1.08 o 
   6   3  11        8.34        8.75      0.76 o 
   7   3  11        2.10        2.17      0.50 o 
 -10   4  11        2.53        0.91      0.48 o 
  -9   4  11       33.36       37.31      1.16 o 
  -8   4  11        0.68        0.36      0.33 o 
  -7   4  11       16.99       17.54      0.78 o 
  -6   4  11        2.70        2.26      0.45 o 
  -5   4  11        2.14        3.42      0.57 o 
  -4   4  11       31.42       30.18      1.53 o 
  -3   4  11       35.80       34.85      2.62 o 
  -2   4  11       43.09       40.55      1.77 o 
  -1   4  11       15.12       13.54      1.11 o 
   0   4  11       39.58       28.13      1.49 o 
   1   4  11        2.35        1.93      0.62 o 
   2   4  11        5.68        3.14      0.68 o 
   3   4  11        2.71        1.88      0.63 o 
   4   4  11        3.53        5.09      1.42 o 
 -14   0  12       45.03       47.33      2.64 o 
 -12   0  12      107.17       99.41      4.16 o 
 -10   0  12      203.01      209.17      7.54 o 
  -8   0  12      521.26      521.20     11.85 o 
  -6   0  12      345.07      283.61     41.47 o 
  -4   0  12       60.56       58.68      1.87 o 
  -2   0  12      119.92      133.02      3.36 o 
   0   0  12       12.27       11.16      0.78 o 
   2   0  12       55.46       51.73      1.65 o 
   4   0  12      506.89      603.04     19.26 o 
   6   0  12       26.44       27.06      1.80 o 
   8   0  12        0.01        1.09      0.73 o 
 -15   1  12       14.58       17.24      1.43 o 
 -14   1  12        0.50       -0.15      0.46 o 
 -13   1  12       85.09       78.90      2.54 o 
 -12   1  12        0.13        0.58      0.43 o 
 -11   1  12       21.49       12.89      0.91 o 
 -10   1  12       18.26       21.19      1.06 o 
  -9   1  12       17.85       17.56      0.75 o 
  -8   1  12        1.33        2.78      0.36 o 
  -7   1  12       17.16       16.67      0.70 o 
  -6   1  12        8.07        9.82      0.81 o 
  -5   1  12        7.50        6.29      0.33 o 
  -4   1  12       19.10       18.96      0.78 o 
  -3   1  12       27.72       21.14      0.67 o 
  -2   1  12        0.03        0.31      0.16 o 
  -1   1  12        9.44       11.44      0.46 o 
   0   1  12       13.17       14.30      0.52 o 
   1   1  12       41.77       39.74      1.26 o 
   2   1  12       34.54       30.01      0.98 o 
   3   1  12        0.61        0.69      0.30 o 
   4   1  12        1.64        2.83      0.44 o 
   5   1  12       95.38       93.97      2.28 o 
   6   1  12       52.34       47.97      1.49 o 
   7   1  12        1.29        1.35      0.57 o 
   8   1  12        1.96        1.92      0.64 o 
 -14   2  12       24.68       28.32      1.17 o 
 -13   2  12        0.39        0.97      0.44 o 
 -12   2  12      137.88      134.55      4.69 o 
 -11   2  12       15.14       19.72      0.89 o 
 -10   2  12      138.26      128.04      2.84 o 
  -9   2  12        9.23        9.29      0.53 o 
  -8   2  12       13.83       13.05      0.59 o 
  -7   2  12       14.12       13.18      0.58 o 
  -6   2  12      811.04      798.70     14.85 o 
  -5   2  12       28.18       27.94      1.15 o 
  -4   2  12        9.02        7.98      0.52 o 
  -3   2  12       14.34       16.55      0.77 o 
  -2   2  12        0.05        0.11      0.16 o 
  -1   2  12      111.70       97.73      3.88 o 
   0   2  12        0.47        0.32      0.25 o 
   1   2  12       10.76        9.31      0.62 o 
   2   2  12        8.12        6.62      0.55 o 
   3   2  12        1.60        1.30      0.36 o 
   4   2  12        1.87        2.15      0.48 o 
   5   2  12        0.17        0.07      0.37 o 
   6   2  12        6.22        5.73      0.64 o 
   7   2  12        0.34        0.84      0.49 o 
 -13   3  12       15.36       15.80      0.96 o 
 -12   3  12        6.96        9.24      0.80 o 
 -11   3  12      190.39      190.03      4.08 o 
 -10   3  12       19.83       19.86      0.89 o 
  -9   3  12       39.53       39.54      1.20 o 
  -8   3  12        4.43        4.58      0.43 o 
  -7   3  12        6.70        6.39      0.59 o 
  -6   3  12        0.83        1.59      0.30 o 
  -5   3  12        3.30        3.88      0.38 o 
  -4   3  12        5.58        7.48      0.56 o 
  -3   3  12       11.47        8.57      0.83 o 
  -2   3  12       17.57       20.58      2.35 o 
  -1   3  12      107.51       92.66      2.87 o 
   0   3  12       81.61       72.23      2.41 o 
   1   3  12       27.23       25.29      1.02 o 
   2   3  12        6.65        7.66      0.66 o 
   3   3  12        0.09       -0.02      0.34 o 
   4   3  12        0.00       -0.07      0.39 o 
   5   3  12        1.14        1.02      0.45 o 
   6   3  12        0.87        1.26      0.51 o 
 -10   4  12        2.01        2.13      0.48 o 
  -9   4  12       25.68       30.37      1.06 o 
  -8   4  12       17.42       20.17      0.85 o 
  -7   4  12        0.50        0.96      0.43 o 
  -6   4  12       17.74       17.18      0.90 o 
  -5   4  12        1.53        1.98      0.60 o 
  -4   4  12        0.78        1.50      0.59 o 
  -3   4  12        0.40        0.32      0.51 o 
  -2   4  12        3.26        1.98      0.60 o 
  -1   4  12       46.07       37.72      1.74 o 
   0   4  12       49.55       46.64      1.96 o 
   1   4  12       25.79       22.54      1.41 o 
   2   4  12        7.10        9.80      1.01 o 
   3   4  12        2.15        2.13      0.70 o 
 -15   0  13        0.26        0.79      0.77 o 
 -13   0  13       14.94       17.23      1.59 o 
 -11   0  13       31.75       32.17      1.95 o 
  -9   0  13      178.44      172.90      6.36 o 
  -7   0  13       56.49       55.11      1.87 o 
  -5   0  13      178.56      179.43      4.40 o 
  -3   0  13        0.01        0.88      0.27 o 
  -1   0  13      166.46      172.27      4.27 o 
   1   0  13      157.74      164.27      4.16 o 
   3   0  13       45.35       40.72      2.07 o 
   5   0  13       97.29      111.51      4.48 o 
   7   0  13        1.63        0.23      0.65 o 
 -15   1  13       23.44       30.61      1.74 o 
 -14   1  13       24.86       28.47      1.46 o 
 -13   1  13        0.86        2.30      0.58 o 
 -12   1  13        0.96        0.69      1.22 o 
 -11   1  13       42.54       35.20      1.16 o 
 -10   1  13      104.01       95.75      2.27 o 
  -9   1  13        0.99        0.92      0.31 o 
  -8   1  13       28.37       25.46      0.90 o 
  -7   1  13       51.36       44.79      1.26 o 
  -6   1  13        7.69        9.19      0.69 o 
  -5   1  13      441.02      437.96      8.47 o 
  -4   1  13      136.30      133.98      2.42 o 
  -3   1  13       47.46       42.30      1.18 o 
  -2   1  13       71.26       75.48      1.52 o 
  -1   1  13      148.50      152.30      2.73 o 
   0   1  13       10.66       10.75      0.70 o 
   1   1  13        0.16        0.23      0.27 o 
   2   1  13        6.53        7.37      0.54 o 
   3   1  13        1.88        2.41      0.38 o 
   4   1  13       19.62       18.45      0.85 o 
   5   1  13       44.00       47.49      1.52 o 
   6   1  13       32.68       33.13      3.10 o 
   7   1  13        1.72        1.15      0.60 o 
 -14   2  13        3.42        5.74      0.67 o 
 -13   2  13        0.00       -0.17      0.42 o 
 -12   2  13        1.46        1.24      0.43 o 
 -11   2  13       24.58       25.71      2.22 o 
 -10   2  13       17.38       18.62      0.75 o 
  -9   2  13       26.44       24.77      0.96 o 
  -8   2  13        8.91        9.76      0.78 o 
  -7   2  13       56.14       59.52      1.61 o 
  -6   2  13       16.03       18.90      1.20 o 
  -5   2  13      334.02      315.51     10.47 o 
  -4   2  13       24.26       24.62      1.13 o 
  -3   2  13        0.92        1.46      0.48 o 
  -2   2  13       95.40       91.12      2.11 o 
  -1   2  13        4.59        2.86      0.89 o 
   0   2  13        2.33        1.45      0.34 o 
   1   2  13       16.23       18.55      0.91 o 
   2   2  13       16.34       15.96      0.81 o 
   3   2  13        2.34        3.15      0.77 o 
   4   2  13        2.22        3.27      0.49 o 
   5   2  13        5.98        4.37      0.72 o 
   6   2  13        2.17        1.63      0.73 o 
 -12   3  13        0.04       -0.01      0.43 o 
 -11   3  13        3.77        2.10      0.45 o 
 -10   3  13       17.18       15.38      0.75 o 
  -9   3  13       27.06       26.22      0.89 o 
  -8   3  13        0.11        0.32      0.30 o 
  -7   3  13       19.12       15.55      0.67 o 
  -6   3  13        2.97        2.37      0.35 o 
  -5   3  13       14.49       14.32      0.95 o 
  -4   3  13       27.09       26.79      1.34 o 
  -3   3  13       23.12       23.16      1.26 o 
  -2   3  13       12.20        8.47      0.86 o 
  -1   3  13      139.89      134.77      3.86 o 
   0   3  13       50.28       42.41      1.74 o 
   1   3  13        5.34        3.65      0.51 o 
   2   3  13        7.85        7.75      1.03 o 
   3   3  13        0.00       -0.15      0.37 o 
   4   3  13        6.06        5.84      1.12 o 
   5   3  13        9.31       11.48      0.88 o 
  -9   4  13        8.47        8.98      0.73 o 
  -8   4  13        0.00       -0.62      0.41 o 
  -7   4  13        8.08        7.98      0.71 o 
  -6   4  13       35.10       40.15      3.50 o 
  -5   4  13       13.03       14.74      1.23 o 
  -4   4  13       13.71       15.26      1.24 o 
  -3   4  13       10.53       10.10      1.13 o 
  -2   4  13       29.16       33.36      1.71 o 
  -1   4  13       37.83       36.43      1.77 o 
   0   4  13       37.54       35.19      1.69 o 
   1   4  13        0.14        0.27      0.57 o 
   2   4  13        1.23        0.95      0.64 o 
 -14   0  14        7.29        7.40      1.21 o 
 -12   0  14       34.66       27.52      1.88 o 
 -10   0  14      193.32      181.65      6.76 o 
  -8   0  14      152.50      153.59      3.89 o 
  -6   0  14        8.57        9.87      1.09 o 
  -4   0  14       96.30       99.94      2.70 o 
  -2   0  14       62.54       53.19      4.62 o 
   0   0  14        0.24        0.94      0.61 o 
   2   0  14        8.76        7.65      0.94 o 
   4   0  14       10.87       13.32      1.32 o 
   6   0  14        9.55        5.12      1.07 o 
 -14   1  14       29.55       31.77      1.54 o 
 -13   1  14        0.07       -0.02      0.46 o 
 -12   1  14       44.18       44.16      1.77 o 
 -11   1  14       15.20       17.90      0.98 o 
 -10   1  14        7.78        9.66      0.65 o 
  -9   1  14       24.83       24.67      0.94 o 
  -8   1  14        4.66        4.74      0.47 o 
  -7   1  14      493.17      501.60      9.53 o 
  -6   1  14      419.18      428.70      8.21 o 
  -5   1  14       76.99       74.18      1.82 o 
  -4   1  14        5.07        6.24      0.55 o 
  -3   1  14       69.11       73.20      1.80 o 
  -2   1  14        3.52        3.75      0.37 o 
  -1   1  14       26.53       25.66      1.33 o 
   0   1  14        8.36        8.34      0.64 o 
   1   1  14        4.46        5.08      0.47 o 
   2   1  14       10.72        8.17      0.60 o 
   3   1  14        0.05       -0.20      0.30 o 
   4   1  14       31.57       31.82      1.15 o 
   5   1  14       27.87       27.88      1.33 o 
   6   1  14       17.69       16.33      1.15 o 
 -13   2  14        0.00        0.62      0.53 o 
 -12   2  14        0.00        0.01      0.40 o 
 -11   2  14       52.12       47.60      1.51 o 
 -10   2  14        8.70        8.68      0.67 o 
  -9   2  14        0.16       -0.32      0.29 o 
  -8   2  14       28.27       25.65      0.98 o 
  -7   2  14        5.80        6.03      0.90 o 
  -6   2  14      215.57      209.88      4.36 o 
  -5   2  14       79.20       84.47      2.08 o 
  -4   2  14       21.30       19.27      1.56 o 
  -3   2  14        2.81        1.80      0.49 o 
  -2   2  14        7.10        7.90      0.76 o 
  -1   2  14       41.22       37.13      1.15 o 
   0   2  14        7.70        8.61      0.68 o 
   1   2  14       20.33       16.98      1.28 o 
   2   2  14        8.54       10.96      0.73 o 
   3   2  14        4.03        3.71      0.49 o 
   4   2  14       20.26       24.21      1.06 o 
   5   2  14        0.24        0.51      0.51 o 
 -12   3  14       22.92       19.85      0.91 o 
 -11   3  14       45.76       58.31      1.51 o 
 -10   3  14       19.48       23.54      1.06 o 
  -9   3  14        0.01        0.36      0.34 o 
  -8   3  14        0.02        0.16      0.30 o 
  -7   3  14        9.22        6.62      0.49 o 
  -6   3  14       13.25       14.28      1.10 o 
  -5   3  14        1.85        1.60      0.54 o 
  -4   3  14        8.14        9.69      0.95 o 
  -3   3  14       11.46        9.25      0.96 o 
  -2   3  14        3.83        2.48      0.60 o 
  -1   3  14        9.01        6.45      1.79 o 
   0   3  14        0.48        0.53      0.50 o 
   1   3  14        4.03        3.12      0.66 o 
   2   3  14        7.62        9.16      0.91 o 
   3   3  14        0.20       -0.09      0.40 o 
   4   3  14        6.71        7.68      0.75 o 
  -8   4  14        0.61        2.23      0.54 o 
  -7   4  14        4.23        4.73      0.85 o 
  -6   4  14       44.46       50.03      2.14 o 
  -5   4  14       12.56       11.22      1.27 o 
  -4   4  14        1.25        2.11      0.67 o 
  -3   4  14        0.50        1.20      0.64 o 
  -2   4  14        1.50        0.92      0.65 o 
  -1   4  14       19.96       13.69      1.21 o 
   0   4  14       10.37       10.22      1.07 o 
 -13   0  15        1.03        2.55      0.92 o 
 -11   0  15      306.23      288.73     10.31 o 
  -9   0  15       24.63       21.67      1.55 o 
  -7   0  15        1.08        1.51      0.54 o 
  -5   0  15      250.26      255.13      6.14 o 
  -3   0  15       59.71       58.89      1.85 o 
  -1   0  15       38.81       36.03      2.23 o 
   1   0  15        2.37        1.28      0.54 o 
   3   0  15        0.12        0.13      0.48 o 
   5   0  15      275.46      301.98     10.49 o 
 -14   1  15        1.26        1.70      0.81 o 
 -13   1  15       19.24       21.30      1.33 o 
 -12   1  15        4.53        5.92      0.80 o 
 -11   1  15       12.26       14.45      1.06 o 
 -10   1  15       19.29       18.36      0.88 o 
  -9   1  15        1.15        1.06      0.36 o 
  -8   1  15        1.74        1.02      0.33 o 
  -7   1  15      101.96      101.30      2.38 o 
  -6   1  15       92.34       96.67      2.28 o 
  -5   1  15        3.33        2.50      0.40 o 
  -4   1  15       26.24       28.18      0.79 o 
  -3   1  15        3.07        2.95      0.32 o 
  -2   1  15        1.90        1.39      0.26 o 
  -1   1  15       21.13       24.05      0.87 o 
   0   1  15       27.10       31.48      1.04 o 
   1   1  15        2.53        3.24      0.44 o 
   2   1  15        0.00        0.30      0.32 o 
   3   1  15        0.34        1.04      0.46 o 
   4   1  15       37.68       49.19      1.84 o 
   5   1  15        3.98        5.14      0.95 o 
 -13   2  15        9.74       11.54      0.87 o 
 -12   2  15        2.26        2.73      0.53 o 
 -11   2  15        0.61        1.57      0.45 o 
 -10   2  15       46.90       49.31      1.52 o 
  -9   2  15        3.62        3.05      0.46 o 
  -8   2  15        7.10        6.93      0.60 o 
  -7   2  15       28.02       26.29      1.01 o 
  -6   2  15       28.58       29.36      1.06 o 
  -5   2  15      127.48      119.43      2.76 o 
  -4   2  15        0.02       -0.53      0.38 o 
  -3   2  15        2.90        3.33      0.57 o 
  -2   2  15        1.87        1.43      0.47 o 
  -1   2  15        1.40        0.43      0.31 o 
   0   2  15       63.83       59.67      1.65 o 
   1   2  15        5.56        6.31      0.67 o 
   2   2  15        1.48        0.97      0.56 o 
   3   2  15        0.38        0.92      0.43 o 
   4   2  15        0.44        0.55      0.44 o 
 -11   3  15       41.89       53.52      1.45 o 
 -10   3  15      126.79      137.26      3.28 o 
  -9   3  15       29.72       32.23      1.26 o 
  -8   3  15       22.04       23.65      1.54 o 
  -7   3  15        2.02        2.55      0.63 o 
  -6   3  15        3.03        2.39      0.62 o 
  -5   3  15       17.32       18.27      1.25 o 
  -4   3  15        8.49        9.61      0.95 o 
  -3   3  15       11.90       11.29      1.03 o 
  -2   3  15        1.68        2.53      0.95 o 
  -1   3  15       10.03       10.56      1.00 o 
   0   3  15       17.98       13.86      1.11 o 
   1   3  15        3.09        2.16      0.99 o 
   2   3  15        1.93        0.95      0.64 o 
  -6   4  15        0.30        1.39      0.94 o 
  -5   4  15        7.88        6.68      0.92 o 
  -4   4  15        2.49        3.82      1.00 o 
  -3   4  15        0.14        0.58      0.57 o 
 -14   0  16       15.23       16.88      1.80 o 
 -12   0  16        2.48        2.34      0.92 o 
 -10   0  16        2.67        2.47      0.84 o 
  -8   0  16        0.16       -0.06      0.59 o 
  -6   0  16      181.22      186.75      4.70 o 
  -4   0  16      106.19      105.60      2.92 o 
  -2   0  16        4.91        3.07      0.55 o 
   0   0  16        0.71       -0.06      0.87 o 
   2   0  16        0.09        0.15      0.50 o 
   4   0  16       15.90       13.68      1.48 o 
 -13   1  16        0.98       -0.05      0.54 o 
 -12   1  16        0.17        0.90      1.17 o 
 -11   1  16        1.61        1.50      0.58 o 
 -10   1  16       12.03       12.00      0.75 o 
  -9   1  16       17.14       17.08      0.85 o 
  -8   1  16        0.36        0.35      0.48 o 
  -7   1  16       60.93       64.71      1.72 o 
  -6   1  16      120.01      119.03      2.73 o 
  -5   1  16        6.73        7.22      0.59 o 
  -4   1  16       56.31       55.53      1.55 o 
  -3   1  16        3.55        2.82      0.35 o 
  -2   1  16       13.29       14.57      0.87 o 
  -1   1  16        0.07       -0.25      0.27 o 
   0   1  16        3.55        4.33      2.04 o 
   1   1  16        7.67        6.30      0.56 o 
   2   1  16        0.36        0.56      0.38 o 
   3   1  16        0.35        0.36      0.46 o 
   4   1  16       19.40       24.42      1.28 o 
 -12   2  16       18.68       21.93      1.56 o 
 -11   2  16       16.99       21.34      1.03 o 
 -10   2  16        7.61        6.31      0.63 o 
  -9   2  16        5.25        4.88      0.57 o 
  -8   2  16        3.25        2.30      0.45 o 
  -7   2  16       10.65       10.40      0.72 o 
  -6   2  16       10.31        8.55      0.73 o 
  -5   2  16       21.63       20.69      1.20 o 
  -4   2  16       22.23       21.88      1.21 o 
  -3   2  16        1.88        1.67      0.50 o 
  -2   2  16        0.01       -0.09      0.43 o 
  -1   2  16      114.00      107.50      3.23 o 
   0   2  16        0.18        0.47      0.38 o 
   1   2  16       10.54       11.45      0.79 o 
   2   2  16        0.89        0.59      0.41 o 
   3   2  16        0.14       -0.11      0.40 o 
 -10   3  16        2.92        6.00      0.71 o 
  -9   3  16        4.46        5.28      0.65 o 
  -8   3  16        4.53        4.56      0.78 o 
  -7   3  16        1.47        1.52      0.60 o 
  -6   3  16       60.15       58.51      2.36 o 
  -5   3  16       31.00       33.92      1.67 o 
  -4   3  16       22.28       26.01      1.44 o 
  -3   3  16        0.41        1.15      0.59 o 
  -2   3  16       24.98       25.64      2.14 o 
  -1   3  16        0.08        0.18      0.51 o 
   0   3  16       13.17       12.28      1.12 o 
   1   3  16        0.74        1.07      0.57 o 
 -13   0  17       24.46       23.07      2.05 o 
 -11   0  17        0.06       -0.38      0.69 o 
  -7   0  17      655.25      718.52     23.78 o 
  -5   0  17       79.47       88.74      2.58 o 
  -3   0  17       25.34       27.16      1.20 o 
  -1   0  17        0.16        0.77      0.44 o 
   1   0  17        1.99        1.84      0.67 o 
   3   0  17        4.81        5.96      1.07 o 
 -13   1  17        2.37        2.71      0.71 o 
 -12   1  17        2.28        3.26      0.75 o 
 -11   1  17       17.04       21.04      1.57 o 
 -10   1  17       15.30       17.06      1.18 o 
  -9   1  17       46.83       50.18      1.53 o 
  -8   1  17       12.13       11.64      0.74 o 
  -7   1  17        8.69        9.53      1.01 o 
  -6   1  17      171.77      175.03      3.77 o 
  -5   1  17       56.98       57.65      1.63 o 
  -4   1  17       17.68       20.34      1.01 o 
  -3   1  17        8.74       10.77      0.91 o 
  -2   1  17       36.48       37.05      1.18 o 
  -1   1  17       12.58       12.10      0.93 o 
   0   1  17       19.05       18.78      0.87 o 
   1   1  17        0.38        0.84      0.39 o 
   2   1  17        4.74        4.04      0.64 o 
   3   1  17        0.64        0.41      0.48 o 
 -11   2  17        4.62        6.37      0.68 o 
 -10   2  17        0.04       -0.14      0.40 o 
  -9   2  17        0.23       -0.07      0.38 o 
  -8   2  17        3.74        3.33      0.62 o 
  -7   2  17       14.03       17.60      0.94 o 
  -6   2  17        1.64        1.95      0.71 o 
  -5   2  17       11.28       11.02      0.99 o 
  -4   2  17        0.54        1.23      0.60 o 
  -3   2  17        6.12        6.54      0.79 o 
  -2   2  17        3.02        2.49      0.58 o 
  -1   2  17        0.94        0.36      0.47 o 
   0   2  17        9.08        7.94      0.89 o 
   1   2  17        0.33        0.33      0.41 o 
   2   2  17        1.09       -0.03      0.41 o 
  -8   3  17        4.01        3.36      0.71 o 
  -7   3  17        0.38       -0.11      0.53 o 
  -6   3  17        1.28        0.59      0.58 o 
  -5   3  17       13.15       13.75      1.15 o 
  -4   3  17        4.44        3.96      0.77 o 
  -3   3  17        0.01       -0.45      0.51 o 
  -2   3  17        0.02        0.36      0.55 o 
  -1   3  17        0.02        0.25      0.57 o 
 -12   0  18        0.00       -0.61      0.79 o 
 -10   0  18       87.19       79.47      3.81 o 
  -8   0  18        6.17        4.70      1.11 o 
  -6   0  18       42.57       45.62      2.66 o 
  -4   0  18       51.08       51.41      1.81 o 
  -2   0  18        8.94        7.81      0.78 o 
   0   0  18        1.00        0.40      0.56 o 
   2   0  18        0.09        0.23      0.67 o 
 -12   1  18       15.84       16.11      2.37 o 
 -11   1  18       14.76       17.29      2.06 o 
 -10   1  18       18.85       23.62      1.41 o 
  -9   1  18        0.04       -0.18      0.52 o 
  -8   1  18        9.73       10.21      0.87 o 
  -7   1  18        2.57        2.03      0.46 o 
  -6   1  18      102.95      108.57      2.62 o 
  -5   1  18       13.58       11.91      1.14 o 
  -4   1  18        0.04       -0.38      0.38 o 
  -3   1  18        4.27        4.08      0.64 o 
  -2   1  18        6.36        5.07      0.68 o 
  -1   1  18       11.48       10.91      0.73 o 
   0   1  18       12.73       13.39      0.88 o 
   1   1  18        7.15        8.10      0.80 o 
 -10   2  18       13.46       13.77      0.92 o 
  -9   2  18       16.23       19.10      1.34 o 
  -8   2  18        0.87        1.07      0.48 o 
  -7   2  18        0.06       -0.29      0.52 o 
  -6   2  18        0.02        0.22      0.48 o 
  -5   2  18       13.67       13.99      1.10 o 
  -4   2  18        1.95        4.34      0.71 o 
  -3   2  18        0.06        0.13      0.47 o 
  -2   2  18        0.10        0.19      0.49 o 
  -1   2  18        2.31        2.51      0.64 o 
   0   2  18        0.01       -0.11      0.52 o 
 -11   0  19        0.04       -0.56      0.88 o 
  -9   0  19       12.81       18.65      1.86 o 
  -7   0  19       45.21       40.76      2.59 o 
  -5   0  19       52.93       56.56      3.10 o 
  -3   0  19        0.20        0.10      0.47 o 
  -1   0  19       38.78       52.89      2.64 o 
 -10   1  19        0.01        0.40      0.87 o 
  -9   1  19        3.06        3.81      0.78 o 
  -8   1  19        3.63        4.72      0.83 o 
  -7   1  19        2.10        2.96      0.54 o 
  -6   1  19       60.40       64.73      1.86 o 
  -5   1  19        7.47        6.75      1.27 o 
  -4   1  19        0.62        0.30      0.84 o 
  -3   1  19        0.68        1.29      0.56 o 
  -2   1  19        0.04        0.19      0.49 o 
  -1   1  19       12.72       14.51      1.03 o 
   0   1  19        6.20        8.65      1.33 o 
  -8   2  19        2.25        3.37      0.75 o 
  -7   2  19       34.54       38.41      1.76 o 
  -6   2  19        2.29        2.29      0.64 o 
  -5   2  19        0.91        1.90      0.65 o 
  -4   2  19       16.10       14.37      1.17 o 
  -3   2  19        0.26        0.43      0.51 o 
  -8   0  20        0.19        1.30      0.92 o 
  -6   0  20      269.41      289.84     10.64 o 
  -2   0  20        9.16       10.10      1.23 o 
  -8   1  20        1.25        2.27      0.75 o 
  -7   1  20       47.34       52.62      2.20 o 
  -6   1  20       30.42       33.72      1.56 o 
  -5   1  20        0.15       -0.69      0.46 o 
  -4   1  20        0.00       -0.70      0.47 o 
  -3   1  20        0.01        0.11      0.71 o 
                                                 
